# Supplementary material for: Integrating single-cell RNA-seq and bulk RNA-seq to explore prognostic value and immune landscapes of methionine metabolism-related signature in breast cancer
Source: Front Genet. 2025 Jan 14;15:1521269. doi: 10.3389/fgene.2024.1521269 (PMC11772272; doi:10.3389/fgene.2024.1521269)
Supplement: Supplementary file 3 [file DataSheet1.csv]

## Sheet: Table S1_Methionine Metabolism-
Gene Symbol	Description	Category	Uniprot ID	Gifts	GC Id	Relevance score	GeneCards Link
MAT1A	Methionine Adenosyltransferase 1A	Protein Coding	Q00266	53	GC10M080271	149.69	https://www.genecards.org/cgi-bin/carddisp.pl?gene=MAT1A
MTR	5-Methyltetrahydrofolate-Homocysteine Methyltransferase	Protein Coding	Q99707	56	GC01P236795	127.575	https://www.genecards.org/cgi-bin/carddisp.pl?gene=MTR
CBS	Cystathionine Beta-Synthase	Protein Coding	P35520	60	GC21M043053	92.4708	https://www.genecards.org/cgi-bin/carddisp.pl?gene=CBS
MTRR	5-Methyltetrahydrofolate-Homocysteine Methyltransferase Reductase	Protein Coding	Q9UBK8	53	GC05P007851	90.9638	https://www.genecards.org/cgi-bin/carddisp.pl?gene=MTRR
MTHFR	Methylenetetrahydrofolate Reductase	Protein Coding	P42898	56	GC01M011785	70.1452	https://www.genecards.org/cgi-bin/carddisp.pl?gene=MTHFR
MMACHC	Metabolism Of Cobalamin Associated C	Protein Coding	Q9Y4U1	52	GC01P045500	68.5429	https://www.genecards.org/cgi-bin/carddisp.pl?gene=MMACHC
MAT2A	Methionine Adenosyltransferase 2A	Protein Coding	P31153	52	GC02P086483	54.2606	https://www.genecards.org/cgi-bin/carddisp.pl?gene=MAT2A
CTH	Cystathionine Gamma-Lyase	Protein Coding	P32929	56	GC01P070411	51.3187	https://www.genecards.org/cgi-bin/carddisp.pl?gene=CTH
MSRA	Methionine Sulfoxide Reductase A	Protein Coding	Q9UJ68	49	GC08P010054	50.9393	https://www.genecards.org/cgi-bin/carddisp.pl?gene=MSRA
APOE	Apolipoprotein E	Protein Coding	P02649	59	GC19P113251	49.9677	https://www.genecards.org/cgi-bin/carddisp.pl?gene=APOE
AHCY	Adenosylhomocysteinase	Protein Coding	P23526	57	GC20M035768	49.4902	https://www.genecards.org/cgi-bin/carddisp.pl?gene=AHCY
ABCA3	ATP Binding Cassette Subfamily A Member 3	Protein Coding	Q99758	56	GC16M002275	49.2029	https://www.genecards.org/cgi-bin/carddisp.pl?gene=ABCA3
SLC19A3	Solute Carrier Family 19 Member 3	Protein Coding	Q9BZV2	54	GC02M227685	48.4459	https://www.genecards.org/cgi-bin/carddisp.pl?gene=SLC19A3
GCLC	Glutamate-Cysteine Ligase Catalytic Subunit	Protein Coding	P48506	53	GC06M053497	48.315	https://www.genecards.org/cgi-bin/carddisp.pl?gene=GCLC
CYP2D6	Cytochrome P450 Family 2 Subfamily D Member 6	Protein Coding	P10635	56	GC22M042126	47.7	https://www.genecards.org/cgi-bin/carddisp.pl?gene=CYP2D6
MAT2B	Methionine Adenosyltransferase 2 Non-Catalytic Beta Subunit	Protein Coding	Q9NZL9	47	GC05P163504	46.213	https://www.genecards.org/cgi-bin/carddisp.pl?gene=MAT2B
INS	Insulin	Protein Coding	P01308	56	GC11M002159	43.9895	https://www.genecards.org/cgi-bin/carddisp.pl?gene=INS
LDLR	Low Density Lipoprotein Receptor	Protein Coding	P01130	60	GC19P112317	43.6217	https://www.genecards.org/cgi-bin/carddisp.pl?gene=LDLR
MSRB1	Methionine Sulfoxide Reductase B1	Protein Coding	Q9NZV6	43	GC16M020292	43.016	https://www.genecards.org/cgi-bin/carddisp.pl?gene=MSRB1
LINC01672	Long Intergenic Non-Protein Coding RNA 1672	RNA Gene		19	GC01P020797	42.4193	https://www.genecards.org/cgi-bin/carddisp.pl?gene=LINC01672
GNMT	Glycine N-Methyltransferase	Protein Coding	Q14749	53	GC06P042960	41.3783	https://www.genecards.org/cgi-bin/carddisp.pl?gene=GNMT
MSRB2	Methionine Sulfoxide Reductase B2	Protein Coding	Q9Y3D2	48	GC10P023095	40.8658	https://www.genecards.org/cgi-bin/carddisp.pl?gene=MSRB2
CYP2C19	Cytochrome P450 Family 2 Subfamily C Member 19	Protein Coding	P33261	53	GC10P094762	40.6019	https://www.genecards.org/cgi-bin/carddisp.pl?gene=CYP2C19
CYP3A4	Cytochrome P450 Family 3 Subfamily A Member 4	Protein Coding	P08684	56	GC07M100029	40.5218	https://www.genecards.org/cgi-bin/carddisp.pl?gene=CYP3A4
BHMT	Betaine--Homocysteine S-Methyltransferase	Protein Coding	Q93088	51	GC05P079111	39.691	https://www.genecards.org/cgi-bin/carddisp.pl?gene=BHMT
ACADM	Acyl-CoA Dehydrogenase Medium Chain	Protein Coding	P11310	55	GC01P075724	39.3987	https://www.genecards.org/cgi-bin/carddisp.pl?gene=ACADM
CDO1	Cysteine Dioxygenase Type 1	Protein Coding	Q16878	48	GC05M115804	38.3309	https://www.genecards.org/cgi-bin/carddisp.pl?gene=CDO1
COMT	Catechol-O-Methyltransferase	Protein Coding	P21964	60	GC22P019941	38.2593	https://www.genecards.org/cgi-bin/carddisp.pl?gene=COMT
SFTPC	Surfactant Protein C	Protein Coding	P11686	50	GC08P022156	38.1644	https://www.genecards.org/cgi-bin/carddisp.pl?gene=SFTPC
ALB	Albumin	Protein Coding	P02768	58	GC04P073397	37.0628	https://www.genecards.org/cgi-bin/carddisp.pl?gene=ALB
SFTPB	Surfactant Protein B	Protein Coding	P07988	52	GC02M085657	36.6638	https://www.genecards.org/cgi-bin/carddisp.pl?gene=SFTPB
CETP	Cholesteryl Ester Transfer Protein	Protein Coding	P11597	55	GC16P056961	35.7518	https://www.genecards.org/cgi-bin/carddisp.pl?gene=CETP
MSRB3	Methionine Sulfoxide Reductase B3	Protein Coding	Q8IXL7	49	GC12P065279	35.7227	https://www.genecards.org/cgi-bin/carddisp.pl?gene=MSRB3
CSF2RA	Colony Stimulating Factor 2 Receptor Subunit Alpha	Protein Coding	P15509	53	GC0XP002416	34.9347	https://www.genecards.org/cgi-bin/carddisp.pl?gene=CSF2RA
INSR	Insulin Receptor	Protein Coding	P06213	62	GC19M007112	34.8708	https://www.genecards.org/cgi-bin/carddisp.pl?gene=INSR
LEP	Leptin	Protein Coding	P41159	55	GC07P128241	34.3349	https://www.genecards.org/cgi-bin/carddisp.pl?gene=LEP
NFS1	NFS1 Cysteine Desulfurase	Protein Coding	Q9Y697	53	GC20M035668	33.7193	https://www.genecards.org/cgi-bin/carddisp.pl?gene=NFS1
APOA1	Apolipoprotein A1	Protein Coding	P02647	59	GC11M116835	33.0937	https://www.genecards.org/cgi-bin/carddisp.pl?gene=APOA1
ADIPOQ	Adiponectin, C1Q And Collagen Domain Containing	Protein Coding	Q15848	55	GC03P186842	32.8533	https://www.genecards.org/cgi-bin/carddisp.pl?gene=ADIPOQ
PPARG	Peroxisome Proliferator Activated Receptor Gamma	Protein Coding	P37231	61	GC03P012287	32.7161	https://www.genecards.org/cgi-bin/carddisp.pl?gene=PPARG
GGT1	Gamma-Glutamyltransferase 1	Protein Coding	P19440	58	GC22P024583	32.6946	https://www.genecards.org/cgi-bin/carddisp.pl?gene=GGT1
TPMT	Thiopurine S-Methyltransferase	Protein Coding	P51580	55	GC06M018128	32.4666	https://www.genecards.org/cgi-bin/carddisp.pl?gene=TPMT
CYP2E1	Cytochrome P450 Family 2 Subfamily E Member 1	Protein Coding	P05181	55	GC10P133520	32.4549	https://www.genecards.org/cgi-bin/carddisp.pl?gene=CYP2E1
LIPC	Lipase C, Hepatic Type	Protein Coding	P11150	54	GC15P058410	32.4334	https://www.genecards.org/cgi-bin/carddisp.pl?gene=LIPC
KYAT1	Kynurenine Aminotransferase 1	Protein Coding	Q16773	47	GC09M129343	32.226	https://www.genecards.org/cgi-bin/carddisp.pl?gene=KYAT1
CYP2C9	Cytochrome P450 Family 2 Subfamily C Member 9	Protein Coding	P11712	55	GC10P094938	31.1823	https://www.genecards.org/cgi-bin/carddisp.pl?gene=CYP2C9
LPL	Lipoprotein Lipase	Protein Coding	P06858	59	GC08P019901	31.1702	https://www.genecards.org/cgi-bin/carddisp.pl?gene=LPL
APOB	Apolipoprotein B	Protein Coding	P04114	55	GC02M020956	30.8272	https://www.genecards.org/cgi-bin/carddisp.pl?gene=APOB
MMUT	Methylmalonyl-CoA Mutase	Protein Coding	P22033	54	GC06M049430	30.5269	https://www.genecards.org/cgi-bin/carddisp.pl?gene=MMUT
CSAD	Cysteine Sulfinic Acid Decarboxylase	Protein Coding	Q9Y600	46	GC12M053160	30.0756	https://www.genecards.org/cgi-bin/carddisp.pl?gene=CSAD
MTTP	Microsomal Triglyceride Transfer Protein	Protein Coding	P55157	53	GC04P099563	29.9764	https://www.genecards.org/cgi-bin/carddisp.pl?gene=MTTP
TNF	Tumor Necrosis Factor	Protein Coding	P01375	61	GC06P134820	29.8305	https://www.genecards.org/cgi-bin/carddisp.pl?gene=TNF
IL6	Interleukin 6	Protein Coding	P05231	60	GC07P022725	29.6655	https://www.genecards.org/cgi-bin/carddisp.pl?gene=IL6
CYP1A2	Cytochrome P450 Family 1 Subfamily A Member 2	Protein Coding	P05177	54	GC15P074748	29.6279	https://www.genecards.org/cgi-bin/carddisp.pl?gene=CYP1A2
SLC2A1	Solute Carrier Family 2 Member 1	Protein Coding	P11166	62	GC01M042925	29.2935	https://www.genecards.org/cgi-bin/carddisp.pl?gene=SLC2A1
CYP2A6	Cytochrome P450 Family 2 Subfamily A Member 6	Protein Coding	P11509	54	GC19M040843	29.1905	https://www.genecards.org/cgi-bin/carddisp.pl?gene=CYP2A6
CST3	Cystatin C	Protein Coding	P01034	53	GC20M023930	29.1453	https://www.genecards.org/cgi-bin/carddisp.pl?gene=CST3
GSS	Glutathione Synthetase	Protein Coding	P48637	54	GC20M034928	28.8692	https://www.genecards.org/cgi-bin/carddisp.pl?gene=GSS
PAH	Phenylalanine Hydroxylase	Protein Coding	P00439	56	GC12M102836	28.745	https://www.genecards.org/cgi-bin/carddisp.pl?gene=PAH
MMAB	Metabolism Of Cobalamin Associated B	Protein Coding	Q96EY8	52	GC12M109553	28.4672	https://www.genecards.org/cgi-bin/carddisp.pl?gene=MMAB
ADK	Adenosine Kinase	Protein Coding	P55263	59	GC10P074706	28.295	https://www.genecards.org/cgi-bin/carddisp.pl?gene=ADK
CTSB	Cathepsin B	Protein Coding	P07858	60	GC08M011842	28.1701	https://www.genecards.org/cgi-bin/carddisp.pl?gene=CTSB
PON1	Paraoxonase 1	Protein Coding	P27169	56	GC07M095297	28.1229	https://www.genecards.org/cgi-bin/carddisp.pl?gene=PON1
CASP3	Caspase 3	Protein Coding	P42574	58	GC04M184627	28.0996	https://www.genecards.org/cgi-bin/carddisp.pl?gene=CASP3
SOD1	Superoxide Dismutase 1	Protein Coding	P00441	61	GC21P031659	27.7922	https://www.genecards.org/cgi-bin/carddisp.pl?gene=SOD1
OTC	Ornithine Transcarbamylase	Protein Coding	P00480	55	GC0XP038335	27.7521	https://www.genecards.org/cgi-bin/carddisp.pl?gene=OTC
SPARC	Secreted Protein Acidic And Cysteine Rich	Protein Coding	P09486	58	GC05M151661	27.6581	https://www.genecards.org/cgi-bin/carddisp.pl?gene=SPARC
RECK	Reversion Inducing Cysteine Rich Protein With Kazal Motifs	Protein Coding	O95980	50	GC09P036036	27.4837	https://www.genecards.org/cgi-bin/carddisp.pl?gene=RECK
TP53	Tumor Protein P53	Protein Coding	P04637	62	GC17M007661	27.3025	https://www.genecards.org/cgi-bin/carddisp.pl?gene=TP53
SLC19A1	Solute Carrier Family 19 Member 1	Protein Coding	P41440	55	GC21M045493	27.2275	https://www.genecards.org/cgi-bin/carddisp.pl?gene=SLC19A1
SERPINA1	Serpin Family A Member 1	Protein Coding	P01009	58	GC14M094376	26.8834	https://www.genecards.org/cgi-bin/carddisp.pl?gene=SERPINA1
MTHFD1	Methylenetetrahydrofolate Dehydrogenase, Cyclohydrolase And Formyltetrahydrofolate Synthetase 1	Protein Coding	P11586	55	GC14P064388	26.7633	https://www.genecards.org/cgi-bin/carddisp.pl?gene=MTHFD1
CYP1A1	Cytochrome P450 Family 1 Subfamily A Member 1	Protein Coding	P04798	56	GC15M074719	26.7584	https://www.genecards.org/cgi-bin/carddisp.pl?gene=CYP1A1
TTR	Transthyretin	Protein Coding	P02766	57	GC18P031557	26.7066	https://www.genecards.org/cgi-bin/carddisp.pl?gene=TTR
LCAT	Lecithin-Cholesterol Acyltransferase	Protein Coding	P04180	56	GC16M067939	26.635	https://www.genecards.org/cgi-bin/carddisp.pl?gene=LCAT
XDH	Xanthine Dehydrogenase	Protein Coding	P47989	56	GC02M031334	26.468	https://www.genecards.org/cgi-bin/carddisp.pl?gene=XDH
HMGCL	3-Hydroxy-3-Methylglutaryl-CoA Lyase	Protein Coding	P35914	53	GC01M023801	26.2916	https://www.genecards.org/cgi-bin/carddisp.pl?gene=HMGCL
SLC25A13	Solute Carrier Family 25 Member 13	Protein Coding	Q9UJS0	53	GC07M096120	26.2757	https://www.genecards.org/cgi-bin/carddisp.pl?gene=SLC25A13
HBB	Hemoglobin Subunit Beta	Protein Coding	P68871	54	GC11M012029	26.2646	https://www.genecards.org/cgi-bin/carddisp.pl?gene=HBB
SNCA	Synuclein Alpha	Protein Coding	P37840	60	GC04M089724	26.152	https://www.genecards.org/cgi-bin/carddisp.pl?gene=SNCA
SUOX	Sulfite Oxidase	Protein Coding	P51687	53	GC12P055997	26.1108	https://www.genecards.org/cgi-bin/carddisp.pl?gene=SUOX
TXN	Thioredoxin	Protein Coding	P10599	55	GC09M110243	26.0928	https://www.genecards.org/cgi-bin/carddisp.pl?gene=TXN
MARS1	Methionyl-TRNA Synthetase 1	Protein Coding	P56192	53	GC12P060675	26.0112	https://www.genecards.org/cgi-bin/carddisp.pl?gene=MARS1
GLUL	Glutamate-Ammonia Ligase	Protein Coding	P15104	57	GC01M182378	25.8903	https://www.genecards.org/cgi-bin/carddisp.pl?gene=GLUL
GSTP1	Glutathione S-Transferase Pi 1	Protein Coding	P09211	59	GC11P067583	25.8541	https://www.genecards.org/cgi-bin/carddisp.pl?gene=GSTP1
APP	Amyloid Beta Precursor Protein	Protein Coding	P05067	59	GC21M025880	25.7228	https://www.genecards.org/cgi-bin/carddisp.pl?gene=APP
SOD2-OT1	SOD2 Overlapping Transcript 1	RNA Gene		18	GC06M159772	25.5879	https://www.genecards.org/cgi-bin/carddisp.pl?gene=SOD2-OT1
CAT	Catalase	Protein Coding	P04040	60	GC11P034460	25.5861	https://www.genecards.org/cgi-bin/carddisp.pl?gene=CAT
PPARA	Peroxisome Proliferator Activated Receptor Alpha	Protein Coding	Q07869	53	GC22P046150	25.4696	https://www.genecards.org/cgi-bin/carddisp.pl?gene=PPARA
GAPDH	Glyceraldehyde-3-Phosphate Dehydrogenase	Protein Coding	P04406	59	GC12P038965	25.345	https://www.genecards.org/cgi-bin/carddisp.pl?gene=GAPDH
GCK	Glucokinase	Protein Coding	P35557	58	GC07M045340	25.3129	https://www.genecards.org/cgi-bin/carddisp.pl?gene=GCK
H19	H19 Imprinted Maternally Expressed Transcript	RNA Gene		34	GC11M001995	25.3064	https://www.genecards.org/cgi-bin/carddisp.pl?gene=H19
ACE	Angiotensin I Converting Enzyme	Protein Coding	P12821	60	GC17P063477	25.2782	https://www.genecards.org/cgi-bin/carddisp.pl?gene=ACE
RETN	Resistin	Protein Coding	Q9HD89	51	GC19P007669	25.1783	https://www.genecards.org/cgi-bin/carddisp.pl?gene=RETN
CD36	CD36 Molecule (CD36 Blood Group)	Protein Coding	P16671	59	GC07P080369	25.1004	https://www.genecards.org/cgi-bin/carddisp.pl?gene=CD36
TYMS	Thymidylate Synthetase	Protein Coding	P04818	59	GC18P000657	25.0267	https://www.genecards.org/cgi-bin/carddisp.pl?gene=TYMS
PRDX1	Peroxiredoxin 1	Protein Coding	Q06830	58	GC01M045753	24.9943	https://www.genecards.org/cgi-bin/carddisp.pl?gene=PRDX1
ABCA1	ATP Binding Cassette Subfamily A Member 1	Protein Coding	O95477	58	GC09M104781	24.9603	https://www.genecards.org/cgi-bin/carddisp.pl?gene=ABCA1
SMAD5-AS1	SMAD5 Antisense RNA 1	RNA Gene	Q9Y6J3	29	GC05M136129	24.958	https://www.genecards.org/cgi-bin/carddisp.pl?gene=SMAD5-AS1
NFE2L2	NFE2 Like BZIP Transcription Factor 2	Protein Coding	Q16236	60	GC02M177227	24.7461	https://www.genecards.org/cgi-bin/carddisp.pl?gene=NFE2L2
AKT1	AKT Serine/Threonine Kinase 1	Protein Coding	P31749	62	GC14M104769	24.4483	https://www.genecards.org/cgi-bin/carddisp.pl?gene=AKT1
PCCB	Propionyl-CoA Carboxylase Subunit Beta	Protein Coding	P05166	55	GC03P136250	24.2698	https://www.genecards.org/cgi-bin/carddisp.pl?gene=PCCB
ACADVL	Acyl-CoA Dehydrogenase Very Long Chain	Protein Coding	P49748	54	GC17P111148	24.2479	https://www.genecards.org/cgi-bin/carddisp.pl?gene=ACADVL
HADHA	Hydroxyacyl-CoA Dehydrogenase Trifunctional Multienzyme Complex Subunit Alpha	Protein Coding	P40939	55	GC02M026190	24.1469	https://www.genecards.org/cgi-bin/carddisp.pl?gene=HADHA
CASP8	Caspase 8	Protein Coding	Q14790	61	GC02P201233	24.039	https://www.genecards.org/cgi-bin/carddisp.pl?gene=CASP8
RSAD2	Radical S-Adenosyl Methionine Domain Containing 2	Protein Coding	Q8WXG1	49	GC02P006865	23.6481	https://www.genecards.org/cgi-bin/carddisp.pl?gene=RSAD2
VWF	Von Willebrand Factor	Protein Coding	P04275	56	GC12M029229	23.6434	https://www.genecards.org/cgi-bin/carddisp.pl?gene=VWF
CASP1	Caspase 1	Protein Coding	P29466	58	GC11M105025	23.5658	https://www.genecards.org/cgi-bin/carddisp.pl?gene=CASP1
BDNF	Brain Derived Neurotrophic Factor	Protein Coding	P23560	58	GC11M027654	23.4617	https://www.genecards.org/cgi-bin/carddisp.pl?gene=BDNF
IGF1	Insulin Like Growth Factor 1	Protein Coding	P05019	57	GC12M102395	23.4333	https://www.genecards.org/cgi-bin/carddisp.pl?gene=IGF1
TAT	Tyrosine Aminotransferase	Protein Coding	P17735	54	GC16M071565	23.3011	https://www.genecards.org/cgi-bin/carddisp.pl?gene=TAT
CPT2	Carnitine Palmitoyltransferase 2	Protein Coding	P23786	59	GC01P053196	23.1988	https://www.genecards.org/cgi-bin/carddisp.pl?gene=CPT2
SMPD1	Sphingomyelin Phosphodiesterase 1	Protein Coding	P17405	57	GC11P006390	23.1282	https://www.genecards.org/cgi-bin/carddisp.pl?gene=SMPD1
BDNF-AS	BDNF Antisense RNA	RNA Gene		29	GC11P027466	23.0997	https://www.genecards.org/cgi-bin/carddisp.pl?gene=BDNF-AS
ACADS	Acyl-CoA Dehydrogenase Short Chain	Protein Coding	P16219	52	GC12P133242	23.0994	https://www.genecards.org/cgi-bin/carddisp.pl?gene=ACADS
GHRL	Ghrelin And Obestatin Prepropeptide	Protein Coding	Q9UBU3	50	GC03M010285	22.9682	https://www.genecards.org/cgi-bin/carddisp.pl?gene=GHRL
GSTM1	Glutathione S-Transferase Mu 1	Protein Coding	P09488	51	GC01P109687	22.9287	https://www.genecards.org/cgi-bin/carddisp.pl?gene=GSTM1
UGT1A1	UDP Glucuronosyltransferase Family 1 Member A1	Protein Coding	P22309	59	GC02P233760	22.9251	https://www.genecards.org/cgi-bin/carddisp.pl?gene=UGT1A1
ODC1	Ornithine Decarboxylase 1	Protein Coding	P11926	57	GC02M010432	22.9215	https://www.genecards.org/cgi-bin/carddisp.pl?gene=ODC1
MPST	Mercaptopyruvate Sulfurtransferase	Protein Coding	P25325	49	GC22P037019	22.7277	https://www.genecards.org/cgi-bin/carddisp.pl?gene=MPST
METAP2	Methionyl Aminopeptidase 2	Protein Coding	P50579	53	GC12P095473	22.7072	https://www.genecards.org/cgi-bin/carddisp.pl?gene=METAP2
G6PD	Glucose-6-Phosphate Dehydrogenase	Protein Coding	P11413	59	GC0XM154598	22.698	https://www.genecards.org/cgi-bin/carddisp.pl?gene=G6PD
ATG4B	Autophagy Related 4B Cysteine Peptidase	Protein Coding	Q9Y4P1	45	GC02P241637	22.6255	https://www.genecards.org/cgi-bin/carddisp.pl?gene=ATG4B
HIF1A	Hypoxia Inducible Factor 1 Subunit Alpha	Protein Coding	Q16665	57	GC14P061695	22.5925	https://www.genecards.org/cgi-bin/carddisp.pl?gene=HIF1A
MTAP	Methylthioadenosine Phosphorylase	Protein Coding	Q13126	58	GC09P021806	22.5458	https://www.genecards.org/cgi-bin/carddisp.pl?gene=MTAP
ETFDH	Electron Transfer Flavoprotein Dehydrogenase	Protein Coding	Q16134	54	GC04P158672	22.5297	https://www.genecards.org/cgi-bin/carddisp.pl?gene=ETFDH
BGLAP	Bone Gamma-Carboxyglutamate Protein	Protein Coding	P02818	49	GC01P156242	22.453	https://www.genecards.org/cgi-bin/carddisp.pl?gene=BGLAP
DHFR	Dihydrofolate Reductase	Protein Coding	P00374	58	GC05M080626	22.4491	https://www.genecards.org/cgi-bin/carddisp.pl?gene=DHFR
GSR	Glutathione-Disulfide Reductase	Protein Coding	P00390	59	GC08M030678	22.4154	https://www.genecards.org/cgi-bin/carddisp.pl?gene=GSR
CTSL	Cathepsin L	Protein Coding	P07711	56	GC09P087725	22.3689	https://www.genecards.org/cgi-bin/carddisp.pl?gene=CTSL
ALDH2	Aldehyde Dehydrogenase 2 Family Member	Protein Coding	P05091	59	GC12P111766	22.343	https://www.genecards.org/cgi-bin/carddisp.pl?gene=ALDH2
LEPR	Leptin Receptor	Protein Coding	P48357	59	GC01P065438	22.2187	https://www.genecards.org/cgi-bin/carddisp.pl?gene=LEPR
BHMT2	Betaine--Homocysteine S-Methyltransferase 2	Protein Coding	Q9H2M3	49	GC05P079071	22.1877	https://www.genecards.org/cgi-bin/carddisp.pl?gene=BHMT2
HCFC1	Host Cell Factor C1	Protein Coding	P51610	55	GC0XM153947	22.1474	https://www.genecards.org/cgi-bin/carddisp.pl?gene=HCFC1
AGT	Angiotensinogen	Protein Coding	P01019	58	GC01M230690	22.1039	https://www.genecards.org/cgi-bin/carddisp.pl?gene=AGT
CASR	Calcium Sensing Receptor	Protein Coding	P41180	60	GC03P122183	22.0407	https://www.genecards.org/cgi-bin/carddisp.pl?gene=CASR
CFTR	CF Transmembrane Conductance Regulator	Protein Coding	P13569	61	GC07P117287	21.8567	https://www.genecards.org/cgi-bin/carddisp.pl?gene=CFTR
PPARGC1A	PPARG Coactivator 1 Alpha	Protein Coding	Q9UBK2	55	GC04M023755	21.7068	https://www.genecards.org/cgi-bin/carddisp.pl?gene=PPARGC1A
HFE	Homeostatic Iron Regulator	Protein Coding	Q30201	54	GC06P026087	21.6477	https://www.genecards.org/cgi-bin/carddisp.pl?gene=HFE
BTD	Biotinidase	Protein Coding	P43251	54	GC03P021671	21.6051	https://www.genecards.org/cgi-bin/carddisp.pl?gene=BTD
CRP	C-Reactive Protein	Protein Coding	P02741	54	GC01M161311	21.573	https://www.genecards.org/cgi-bin/carddisp.pl?gene=CRP
SLC7A5	Solute Carrier Family 7 Member 5	Protein Coding	Q01650	52	GC16M087830	21.5689	https://www.genecards.org/cgi-bin/carddisp.pl?gene=SLC7A5
NPC1	NPC Intracellular Cholesterol Transporter 1	Protein Coding	O15118	59	GC18M023506	21.5142	https://www.genecards.org/cgi-bin/carddisp.pl?gene=NPC1
HNF4A	Hepatocyte Nuclear Factor 4 Alpha	Protein Coding	P41235	58	GC20P044355	21.4909	https://www.genecards.org/cgi-bin/carddisp.pl?gene=HNF4A
DNMT1	DNA Methyltransferase 1	Protein Coding	P26358	61	GC19M010133	21.3386	https://www.genecards.org/cgi-bin/carddisp.pl?gene=DNMT1
MIR122	MicroRNA 122	RNA Gene		29	GC18P058451	21.3322	https://www.genecards.org/cgi-bin/carddisp.pl?gene=MIR122
FMO3	Flavin Containing Dimethylaniline Monoxygenase 3	Protein Coding	P31513	54	GC01P171090	21.2958	https://www.genecards.org/cgi-bin/carddisp.pl?gene=FMO3
FAH	Fumarylacetoacetate Hydrolase	Protein Coding	P16930	55	GC15P080152	21.2629	https://www.genecards.org/cgi-bin/carddisp.pl?gene=FAH
IL1B	Interleukin 1 Beta	Protein Coding	P01584	56	GC02M112829	21.0216	https://www.genecards.org/cgi-bin/carddisp.pl?gene=IL1B
TCN2	Transcobalamin 2	Protein Coding	P20062	52	GC22P070335	21.0197	https://www.genecards.org/cgi-bin/carddisp.pl?gene=TCN2
G6PC1	Glucose-6-Phosphatase Catalytic Subunit 1	Protein Coding	P35575	52	GC17P113706	21.0036	https://www.genecards.org/cgi-bin/carddisp.pl?gene=G6PC1
VDR	Vitamin D Receptor	Protein Coding	P11473	57	GC12M047841	20.9504	https://www.genecards.org/cgi-bin/carddisp.pl?gene=VDR
CCN1	Cellular Communication Network Factor 1	Protein Coding	O00622	49	GC01P085585	20.9102	https://www.genecards.org/cgi-bin/carddisp.pl?gene=CCN1
COMMD1	Copper Metabolism Domain Containing 1	Protein Coding	Q8N668	51	GC02P061888	20.8216	https://www.genecards.org/cgi-bin/carddisp.pl?gene=COMMD1
HMOX1	Heme Oxygenase 1	Protein Coding	P09601	61	GC22P035380	20.7974	https://www.genecards.org/cgi-bin/carddisp.pl?gene=HMOX1
TMX2-CTNND1	TMX2-CTNND1 Readthrough (NMD Candidate)	RNA Gene		23	GC11P057712	20.7616	https://www.genecards.org/cgi-bin/carddisp.pl?gene=TMX2-CTNND1
MIR7-3HG	MIR7-3 Host Gene	RNA Gene	Q8N6C7	34	GC19P112015	20.733	https://www.genecards.org/cgi-bin/carddisp.pl?gene=MIR7-3HG
VKORC1	Vitamin K Epoxide Reductase Complex Subunit 1	Protein Coding	Q9BQB6	58	GC16M044160	20.6892	https://www.genecards.org/cgi-bin/carddisp.pl?gene=VKORC1
CPT1A	Carnitine Palmitoyltransferase 1A	Protein Coding	P50416	57	GC11M068754	20.6088	https://www.genecards.org/cgi-bin/carddisp.pl?gene=CPT1A
HMGCR	3-Hydroxy-3-Methylglutaryl-CoA Reductase	Protein Coding	P04035	56	GC05P075336	20.595	https://www.genecards.org/cgi-bin/carddisp.pl?gene=HMGCR
GPT	Glutamic--Pyruvic Transaminase	Protein Coding	P24298	51	GC08P144502	20.5766	https://www.genecards.org/cgi-bin/carddisp.pl?gene=GPT
PTEN	Phosphatase And Tensin Homolog	Protein Coding	P60484	61	GC10P109367	20.5458	https://www.genecards.org/cgi-bin/carddisp.pl?gene=PTEN
MPO	Myeloperoxidase	Protein Coding	P05164	61	GC17M058269	20.5229	https://www.genecards.org/cgi-bin/carddisp.pl?gene=MPO
CP	Ceruloplasmin	Protein Coding	P00450	57	GC03M149162	20.5152	https://www.genecards.org/cgi-bin/carddisp.pl?gene=CP
GOT1	Glutamic-Oxaloacetic Transaminase 1	Protein Coding	P17174	53	GC10M099396	20.4867	https://www.genecards.org/cgi-bin/carddisp.pl?gene=GOT1
POR	Cytochrome P450 Oxidoreductase	Protein Coding	P16435	55	GC07P075899	20.4371	https://www.genecards.org/cgi-bin/carddisp.pl?gene=POR
CYCS	Cytochrome C, Somatic	Protein Coding	P99999	57	GC07M025118	20.4261	https://www.genecards.org/cgi-bin/carddisp.pl?gene=CYCS
COL1A1	Collagen Type I Alpha 1 Chain	Protein Coding	P02452	58	GC17M078201	20.3999	https://www.genecards.org/cgi-bin/carddisp.pl?gene=COL1A1
GCG	Glucagon	Protein Coding	P01275	51	GC02M162142	20.3158	https://www.genecards.org/cgi-bin/carddisp.pl?gene=GCG
CYP27B1	Cytochrome P450 Family 27 Subfamily B Member 1	Protein Coding	O15528	55	GC12M059355	20.3156	https://www.genecards.org/cgi-bin/carddisp.pl?gene=CYP27B1
GBA1	Glucosylceramidase Beta 1	Protein Coding	P04062	58	GC01M161111	20.2495	https://www.genecards.org/cgi-bin/carddisp.pl?gene=GBA1
F9	Coagulation Factor IX	Protein Coding	P00740	56	GC0XP139530	20.2467	https://www.genecards.org/cgi-bin/carddisp.pl?gene=F9
PTPN1	Protein Tyrosine Phosphatase Non-Receptor Type 1	Protein Coding	P18031	58	GC20P050510	20.1548	https://www.genecards.org/cgi-bin/carddisp.pl?gene=PTPN1
APOC3	Apolipoprotein C3	Protein Coding	P02656	54	GC11P116829	20.0585	https://www.genecards.org/cgi-bin/carddisp.pl?gene=APOC3
NQO1	NAD(P)H Quinone Dehydrogenase 1	Protein Coding	P15559	56	GC16M069706	20.0112	https://www.genecards.org/cgi-bin/carddisp.pl?gene=NQO1
SERPINE1	Serpin Family E Member 1	Protein Coding	P05121	59	GC07P101127	19.9986	https://www.genecards.org/cgi-bin/carddisp.pl?gene=SERPINE1
HPRT1	Hypoxanthine Phosphoribosyltransferase 1	Protein Coding	P00492	57	GC0XP134460	19.9619	https://www.genecards.org/cgi-bin/carddisp.pl?gene=HPRT1
CYP19A1	Cytochrome P450 Family 19 Subfamily A Member 1	Protein Coding	P11511	56	GC15M051208	19.8472	https://www.genecards.org/cgi-bin/carddisp.pl?gene=CYP19A1
NR1H2	Nuclear Receptor Subfamily 1 Group H Member 2	Protein Coding	P55055	54	GC19P050329	19.8171	https://www.genecards.org/cgi-bin/carddisp.pl?gene=NR1H2
APOA2	Apolipoprotein A2	Protein Coding	P02652	53	GC01M161222	19.7357	https://www.genecards.org/cgi-bin/carddisp.pl?gene=APOA2
FASN	Fatty Acid Synthase	Protein Coding	P49327	58	GC17M082078	19.7019	https://www.genecards.org/cgi-bin/carddisp.pl?gene=FASN
RET	Ret Proto-Oncogene	Protein Coding	P07949	63	GC10P044403	19.695	https://www.genecards.org/cgi-bin/carddisp.pl?gene=RET
PC	Pyruvate Carboxylase	Protein Coding	P11498	55	GC11M066848	19.6333	https://www.genecards.org/cgi-bin/carddisp.pl?gene=PC
PRNP	Prion Protein (Kanno Blood Group)	Protein Coding	F7VJQ1	57	GC20P004686	19.5804	https://www.genecards.org/cgi-bin/carddisp.pl?gene=PRNP
CTSD	Cathepsin D	Protein Coding	P07339	61	GC11M001752	19.5732	https://www.genecards.org/cgi-bin/carddisp.pl?gene=CTSD
MGMT	O-6-Methylguanine-DNA Methyltransferase	Protein Coding	P16455	57	GC10P129467	19.569	https://www.genecards.org/cgi-bin/carddisp.pl?gene=MGMT
CTSH	Cathepsin H	Protein Coding	P09668	52	GC15M148321	19.5672	https://www.genecards.org/cgi-bin/carddisp.pl?gene=CTSH
PSEN1	Presenilin 1	Protein Coding	P49768	61	GC14P073136	19.5108	https://www.genecards.org/cgi-bin/carddisp.pl?gene=PSEN1
ADA	Adenosine Deaminase	Protein Coding	P00813	60	GC20M044620	19.4278	https://www.genecards.org/cgi-bin/carddisp.pl?gene=ADA
F2	Coagulation Factor II, Thrombin	Protein Coding	P00734	59	GC11P047736	19.4244	https://www.genecards.org/cgi-bin/carddisp.pl?gene=F2
CTSK	Cathepsin K	Protein Coding	P43235	58	GC01M160791	19.3128	https://www.genecards.org/cgi-bin/carddisp.pl?gene=CTSK
TSHR	Thyroid Stimulating Hormone Receptor	Protein Coding	P16473	56	GC14P080954	19.2752	https://www.genecards.org/cgi-bin/carddisp.pl?gene=TSHR
SHMT1	Serine Hydroxymethyltransferase 1	Protein Coding	P34896	53	GC17M075984	19.2621	https://www.genecards.org/cgi-bin/carddisp.pl?gene=SHMT1
CYP17A1	Cytochrome P450 Family 17 Subfamily A Member 1	Protein Coding	P05093	58	GC10M102830	19.2594	https://www.genecards.org/cgi-bin/carddisp.pl?gene=CYP17A1
ADSL	Adenylosuccinate Lyase	Protein Coding	P30566	56	GC22P040346	19.2538	https://www.genecards.org/cgi-bin/carddisp.pl?gene=ADSL
IRS1	Insulin Receptor Substrate 1	Protein Coding	P35568	56	GC02M226731	19.1613	https://www.genecards.org/cgi-bin/carddisp.pl?gene=IRS1
GSTT1	Glutathione S-Transferase Theta 1	Protein Coding	P30711	41	GC22Mi00270	19.1604	https://www.genecards.org/cgi-bin/carddisp.pl?gene=GSTT1
CYP1B1	Cytochrome P450 Family 1 Subfamily B Member 1	Protein Coding	Q16678	56	GC02M038066	19.1551	https://www.genecards.org/cgi-bin/carddisp.pl?gene=CYP1B1
PEMT	Phosphatidylethanolamine N-Methyltransferase	Protein Coding	Q9UBM1	47	GC17M075711	19.1499	https://www.genecards.org/cgi-bin/carddisp.pl?gene=PEMT
RSAD1	Radical S-Adenosyl Methionine Domain Containing 1	Protein Coding	Q9HA92	39	GC17P050478	19.0895	https://www.genecards.org/cgi-bin/carddisp.pl?gene=RSAD1
FH	Fumarate Hydratase	Protein Coding	P07954	55	GC01M241499	19.0366	https://www.genecards.org/cgi-bin/carddisp.pl?gene=FH
CPS1	Carbamoyl-Phosphate Synthase 1	Protein Coding	P31327	57	GC02P210477	19.0293	https://www.genecards.org/cgi-bin/carddisp.pl?gene=CPS1
ATP7B	ATPase Copper Transporting Beta	Protein Coding	P35670	56	GC13M051930	19.027	https://www.genecards.org/cgi-bin/carddisp.pl?gene=ATP7B
FBN1	Fibrillin 1	Protein Coding	P35555	56	GC15M048408	19.0193	https://www.genecards.org/cgi-bin/carddisp.pl?gene=FBN1
MEG3	Maternally Expressed 3	RNA Gene		34	GC14P116735	18.9357	https://www.genecards.org/cgi-bin/carddisp.pl?gene=MEG3
ACAT1	Acetyl-CoA Acetyltransferase 1	Protein Coding	P24752	56	GC11P108121	18.9334	https://www.genecards.org/cgi-bin/carddisp.pl?gene=ACAT1
SIRT1	Sirtuin 1	Protein Coding	Q96EB6	58	GC10P067884	18.9111	https://www.genecards.org/cgi-bin/carddisp.pl?gene=SIRT1
GLUD1	Glutamate Dehydrogenase 1	Protein Coding	P00367	59	GC10M087050	18.8771	https://www.genecards.org/cgi-bin/carddisp.pl?gene=GLUD1
PCCA	Propionyl-CoA Carboxylase Subunit Alpha	Protein Coding	P05165	55	GC13P100089	18.8516	https://www.genecards.org/cgi-bin/carddisp.pl?gene=PCCA
HSD11B2	Hydroxysteroid 11-Beta Dehydrogenase 2	Protein Coding	P80365	54	GC16P082836	18.8442	https://www.genecards.org/cgi-bin/carddisp.pl?gene=HSD11B2
PDHA1	Pyruvate Dehydrogenase E1 Subunit Alpha 1	Protein Coding	P08559	56	GC0XP019343	18.8117	https://www.genecards.org/cgi-bin/carddisp.pl?gene=PDHA1
SLC7A11	Solute Carrier Family 7 Member 11	Protein Coding	Q9UPY5	53	GC04M138164	18.6458	https://www.genecards.org/cgi-bin/carddisp.pl?gene=SLC7A11
PPARD	Peroxisome Proliferator Activated Receptor Delta	Protein Coding	Q03181	54	GC06P134964	18.6456	https://www.genecards.org/cgi-bin/carddisp.pl?gene=PPARD
GALT	Galactose-1-Phosphate Uridylyltransferase	Protein Coding	P07902	54	GC09P057067	18.6095	https://www.genecards.org/cgi-bin/carddisp.pl?gene=GALT
CASP9	Caspase 9	Protein Coding	P55211	56	GC01M015491	18.5615	https://www.genecards.org/cgi-bin/carddisp.pl?gene=CASP9
DPP4	Dipeptidyl Peptidase 4	Protein Coding	P27487	58	GC02M161992	18.5166	https://www.genecards.org/cgi-bin/carddisp.pl?gene=DPP4
CES1	Carboxylesterase 1	Protein Coding	P23141	58	GC16M055836	18.4854	https://www.genecards.org/cgi-bin/carddisp.pl?gene=CES1
AGXT	Alanine--Glyoxylate Aminotransferase	Protein Coding	P21549	54	GC02P240868	18.4836	https://www.genecards.org/cgi-bin/carddisp.pl?gene=AGXT
PRDX5	Peroxiredoxin 5	Protein Coding	P30044	53	GC11P088959	18.4628	https://www.genecards.org/cgi-bin/carddisp.pl?gene=PRDX5
ABCB1	ATP Binding Cassette Subfamily B Member 1	Protein Coding	P08183	60	GC07M087504	18.4604	https://www.genecards.org/cgi-bin/carddisp.pl?gene=ABCB1
MAOA	Monoamine Oxidase A	Protein Coding	P21397	58	GC0XP043654	18.3554	https://www.genecards.org/cgi-bin/carddisp.pl?gene=MAOA
POMC	Proopiomelanocortin	Protein Coding	P01189	56	GC02M025160	18.3471	https://www.genecards.org/cgi-bin/carddisp.pl?gene=POMC
NAT2	N-Acetyltransferase 2	Protein Coding	P11245	51	GC08P018391	18.3471	https://www.genecards.org/cgi-bin/carddisp.pl?gene=NAT2
APOC2	Apolipoprotein C2	Protein Coding	P02655	52	GC19P113254	18.3208	https://www.genecards.org/cgi-bin/carddisp.pl?gene=APOC2
SERPINA3	Serpin Family A Member 3	Protein Coding	P01011	52	GC14P094612	18.2538	https://www.genecards.org/cgi-bin/carddisp.pl?gene=SERPINA3
ASL	Argininosuccinate Lyase	Protein Coding	P04424	53	GC07P066075	18.2234	https://www.genecards.org/cgi-bin/carddisp.pl?gene=ASL
BCKDHB	Branched Chain Keto Acid Dehydrogenase E1 Subunit Beta	Protein Coding	P21953	52	GC06P080106	18.2068	https://www.genecards.org/cgi-bin/carddisp.pl?gene=BCKDHB
HADHB	Hydroxyacyl-CoA Dehydrogenase Trifunctional Multienzyme Complex Subunit Beta	Protein Coding	P55084	54	GC02P026243	18.1929	https://www.genecards.org/cgi-bin/carddisp.pl?gene=HADHB
MIR21	MicroRNA 21	RNA Gene		31	GC17P112757	18.1681	https://www.genecards.org/cgi-bin/carddisp.pl?gene=MIR21
SLC17A5	Solute Carrier Family 17 Member 5	Protein Coding	Q9NRA2	54	GC06M073593	18.0737	https://www.genecards.org/cgi-bin/carddisp.pl?gene=SLC17A5
APOA5	Apolipoprotein A5	Protein Coding	Q6Q788	52	GC11M116789	18.0474	https://www.genecards.org/cgi-bin/carddisp.pl?gene=APOA5
RYR1	Ryanodine Receptor 1	Protein Coding	P21817	56	GC19P113006	17.9982	https://www.genecards.org/cgi-bin/carddisp.pl?gene=RYR1
QDPR	Quinoid Dihydropteridine Reductase	Protein Coding	P09417	54	GC04M017460	17.9327	https://www.genecards.org/cgi-bin/carddisp.pl?gene=QDPR
SLC2A4	Solute Carrier Family 2 Member 4	Protein Coding	P14672	55	GC17P111162	17.9265	https://www.genecards.org/cgi-bin/carddisp.pl?gene=SLC2A4
ARSA	Arylsulfatase A	Protein Coding	P15289	56	GC22M050622	17.9058	https://www.genecards.org/cgi-bin/carddisp.pl?gene=ARSA
BRCA1	BRCA1 DNA Repair Associated	Protein Coding	P38398	59	GC17M043044	17.7855	https://www.genecards.org/cgi-bin/carddisp.pl?gene=BRCA1
NOS3	Nitric Oxide Synthase 3	Protein Coding	P29474	59	GC07P158097	17.7577	https://www.genecards.org/cgi-bin/carddisp.pl?gene=NOS3
TH	Tyrosine Hydroxylase	Protein Coding	P07101	59	GC11M002163	17.7262	https://www.genecards.org/cgi-bin/carddisp.pl?gene=TH
EPHX1	Epoxide Hydrolase 1	Protein Coding	P07099	53	GC01P225810	17.717	https://www.genecards.org/cgi-bin/carddisp.pl?gene=EPHX1
MAPT	Microtubule Associated Protein Tau	Protein Coding	P10636	59	GC17P045894	17.6795	https://www.genecards.org/cgi-bin/carddisp.pl?gene=MAPT
PTS	6-Pyruvoyltetrahydropterin Synthase	Protein Coding	Q03393	54	GC11P112226	17.6595	https://www.genecards.org/cgi-bin/carddisp.pl?gene=PTS
NR3C1	Nuclear Receptor Subfamily 3 Group C Member 1	Protein Coding	P04150	58	GC05M143277	17.6575	https://www.genecards.org/cgi-bin/carddisp.pl?gene=NR3C1
GATM	Glycine Amidinotransferase	Protein Coding	P50440	54	GC15M045361	17.6469	https://www.genecards.org/cgi-bin/carddisp.pl?gene=GATM
PARK7	Parkinsonism Associated Deglycase	Protein Coding	Q99497	56	GC01P039429	17.6293	https://www.genecards.org/cgi-bin/carddisp.pl?gene=PARK7
ALDH5A1	Aldehyde Dehydrogenase 5 Family Member A1	Protein Coding	P51649	56	GC06P024494	17.5056	https://www.genecards.org/cgi-bin/carddisp.pl?gene=ALDH5A1
LOC129930446	ATAC-STARR-Seq Lymphoblastoid Active Region 972	Functional Element		7	GC01P050351	17.4725	https://www.genecards.org/cgi-bin/carddisp.pl?gene=LOC129930446
CASP2	Caspase 2	Protein Coding	P42575	55	GC07P157914	17.4705	https://www.genecards.org/cgi-bin/carddisp.pl?gene=CASP2
CHKB-CPT1B	CHKB-CPT1B Readthrough (NMD Candidate)	RNA Gene		23	GC22M050568	17.3821	https://www.genecards.org/cgi-bin/carddisp.pl?gene=CHKB-CPT1B
TYR	Tyrosinase	Protein Coding	P14679	57	GC11P089177	17.3711	https://www.genecards.org/cgi-bin/carddisp.pl?gene=TYR
CERNA3	Competing Endogenous LncRNA 3 For MiR-645	RNA Gene		19	GC08P056323	17.3526	https://www.genecards.org/cgi-bin/carddisp.pl?gene=CERNA3
LMNA	Lamin A/C	Protein Coding	P02545	58	GC01P156082	17.3495	https://www.genecards.org/cgi-bin/carddisp.pl?gene=LMNA
GLDC	Glycine Decarboxylase	Protein Coding	P23378	55	GC09M006522	17.3476	https://www.genecards.org/cgi-bin/carddisp.pl?gene=GLDC
NNMT	Nicotinamide N-Methyltransferase	Protein Coding	P40261	53	GC11P114257	17.3205	https://www.genecards.org/cgi-bin/carddisp.pl?gene=NNMT
CCL2	C-C Motif Chemokine Ligand 2	Protein Coding	P13500	58	GC17P034255	17.2955	https://www.genecards.org/cgi-bin/carddisp.pl?gene=CCL2
HSPA8	Heat Shock Protein Family A (Hsp70) Member 8	Protein Coding	P11142	58	GC11M123057	17.245	https://www.genecards.org/cgi-bin/carddisp.pl?gene=HSPA8
CNR1	Cannabinoid Receptor 1	Protein Coding	P21554	55	GC06M088139	17.2167	https://www.genecards.org/cgi-bin/carddisp.pl?gene=CNR1
ESR1	Estrogen Receptor 1	Protein Coding	P03372	62	GC06P151656	17.1866	https://www.genecards.org/cgi-bin/carddisp.pl?gene=ESR1
HPD	4-Hydroxyphenylpyruvate Dioxygenase	Protein Coding	P32754	54	GC12M121839	17.1523	https://www.genecards.org/cgi-bin/carddisp.pl?gene=HPD
LPA	Lipoprotein(A)	Protein Coding	P08519	50	GC06M160531	17.1285	https://www.genecards.org/cgi-bin/carddisp.pl?gene=LPA
TNFRSF11B	TNF Receptor Superfamily Member 11b	Protein Coding	O00300	56	GC08M118923	17.1117	https://www.genecards.org/cgi-bin/carddisp.pl?gene=TNFRSF11B
PNP	Purine Nucleoside Phosphorylase	Protein Coding	P00491	58	GC14P045700	17.0953	https://www.genecards.org/cgi-bin/carddisp.pl?gene=PNP
PRKN	Parkin RBR E3 Ubiquitin Protein Ligase	Protein Coding	O60260	58	GC06M161348	17.0469	https://www.genecards.org/cgi-bin/carddisp.pl?gene=PRKN
ABCC8	ATP Binding Cassette Subfamily C Member 8	Protein Coding	Q09428	54	GC11M017392	17.0365	https://www.genecards.org/cgi-bin/carddisp.pl?gene=ABCC8
CASP6	Caspase 6	Protein Coding	P55212	57	GC04M109688	17.012	https://www.genecards.org/cgi-bin/carddisp.pl?gene=CASP6
TPI1	Triosephosphate Isomerase 1	Protein Coding	P60174	55	GC12P006867	16.9801	https://www.genecards.org/cgi-bin/carddisp.pl?gene=TPI1
PKM	Pyruvate Kinase M1/2	Protein Coding	P14618	58	GC15M072199	16.9787	https://www.genecards.org/cgi-bin/carddisp.pl?gene=PKM
CASP7	Caspase 7	Protein Coding	P55210	58	GC10P113679	16.9655	https://www.genecards.org/cgi-bin/carddisp.pl?gene=CASP7
CTSG	Cathepsin G	Protein Coding	P08311	53	GC14M024573	16.9346	https://www.genecards.org/cgi-bin/carddisp.pl?gene=CTSG
AKR1A1	Aldo-Keto Reductase Family 1 Member A1	Protein Coding	P14550	53	GC01P045550	16.9043	https://www.genecards.org/cgi-bin/carddisp.pl?gene=AKR1A1
PSAP	Prosaposin	Protein Coding	P07602	56	GC10M071816	16.6985	https://www.genecards.org/cgi-bin/carddisp.pl?gene=PSAP
PTH	Parathyroid Hormone	Protein Coding	P01270	54	GC11M013492	16.6879	https://www.genecards.org/cgi-bin/carddisp.pl?gene=PTH
UCP2	Uncoupling Protein 2	Protein Coding	P55851	55	GC11M073974	16.6779	https://www.genecards.org/cgi-bin/carddisp.pl?gene=UCP2
MOCS1	Molybdenum Cofactor Synthesis 1	Protein Coding	Q9NZB8	48	GC06M039899	16.6638	https://www.genecards.org/cgi-bin/carddisp.pl?gene=MOCS1
ETHE1	ETHE1 Persulfide Dioxygenase	Protein Coding	O95571	50	GC19M043506	16.6625	https://www.genecards.org/cgi-bin/carddisp.pl?gene=ETHE1
COX5A	Cytochrome C Oxidase Subunit 5A	Protein Coding	P20674	53	GC15M074919	16.6513	https://www.genecards.org/cgi-bin/carddisp.pl?gene=COX5A
SLC4A1	Solute Carrier Family 4 Member 1 (Diego Blood Group)	Protein Coding	P02730	56	GC17M077847	16.6479	https://www.genecards.org/cgi-bin/carddisp.pl?gene=SLC4A1
SERPINC1	Serpin Family C Member 1	Protein Coding	P01008	59	GC01M174949	16.622	https://www.genecards.org/cgi-bin/carddisp.pl?gene=SERPINC1
TGFB1	Transforming Growth Factor Beta 1	Protein Coding	P01137	61	GC19M041301	16.6184	https://www.genecards.org/cgi-bin/carddisp.pl?gene=TGFB1
ENPP1	Ectonucleotide Pyrophosphatase/Phosphodiesterase 1	Protein Coding	P22413	58	GC06P131808	16.6065	https://www.genecards.org/cgi-bin/carddisp.pl?gene=ENPP1
RBP4	Retinol Binding Protein 4	Protein Coding	P02753	54	GC10M093591	16.602	https://www.genecards.org/cgi-bin/carddisp.pl?gene=RBP4
APRT	Adenine Phosphoribosyltransferase	Protein Coding	P07741	55	GC16M088810	16.5803	https://www.genecards.org/cgi-bin/carddisp.pl?gene=APRT
IFNG	Interferon Gamma	Protein Coding	P01579	59	GC12M068154	16.5786	https://www.genecards.org/cgi-bin/carddisp.pl?gene=IFNG
MTOR	Mechanistic Target Of Rapamycin Kinase	Protein Coding	P42345	64	GC01M011106	16.564	https://www.genecards.org/cgi-bin/carddisp.pl?gene=MTOR
HP	Haptoglobin	Protein Coding	P00738	54	GC16P083106	16.5638	https://www.genecards.org/cgi-bin/carddisp.pl?gene=HP
MB	Myoglobin	Protein Coding	P02144	54	GC22M035606	16.5554	https://www.genecards.org/cgi-bin/carddisp.pl?gene=MB
GLP1R	Glucagon Like Peptide 1 Receptor	Protein Coding	P43220	55	GC06P039048	16.547	https://www.genecards.org/cgi-bin/carddisp.pl?gene=GLP1R
HSD17B10	Hydroxysteroid 17-Beta Dehydrogenase 10	Protein Coding	Q99714	55	GC0XM053431	16.5376	https://www.genecards.org/cgi-bin/carddisp.pl?gene=HSD17B10
AIFM1	Apoptosis Inducing Factor Mitochondria Associated 1	Protein Coding	O95831	59	GC0XM130129	16.5135	https://www.genecards.org/cgi-bin/carddisp.pl?gene=AIFM1
HRAS	HRas Proto-Oncogene, GTPase	Protein Coding	P01112	61	GC11M011817	16.509	https://www.genecards.org/cgi-bin/carddisp.pl?gene=HRAS
FAS	Fas Cell Surface Death Receptor	Protein Coding	P25445	59	GC10P109381	16.4825	https://www.genecards.org/cgi-bin/carddisp.pl?gene=FAS
THBD	Thrombomodulin	Protein Coding	P07204	55	GC20M023026	16.4823	https://www.genecards.org/cgi-bin/carddisp.pl?gene=THBD
GAMT	Guanidinoacetate N-Methyltransferase	Protein Coding	Q14353	55	GC19M001397	16.4663	https://www.genecards.org/cgi-bin/carddisp.pl?gene=GAMT
TRU-TCA1-1	TRNA-SeC (Anticodon TCA) 1-1	RNA Gene		13	GC19M045478	16.4657	https://www.genecards.org/cgi-bin/carddisp.pl?gene=TRU-TCA1-1
SREBF2	Sterol Regulatory Element Binding Transcription Factor 2	Protein Coding	Q12772	52	GC22P041833	16.4631	https://www.genecards.org/cgi-bin/carddisp.pl?gene=SREBF2
CXCL8	C-X-C Motif Chemokine Ligand 8	Protein Coding	P10145	53	GC04P073740	16.451	https://www.genecards.org/cgi-bin/carddisp.pl?gene=CXCL8
MME	Membrane Metalloendopeptidase	Protein Coding	P08473	59	GC03P155024	16.4275	https://www.genecards.org/cgi-bin/carddisp.pl?gene=MME
AR	Androgen Receptor	Protein Coding	P10275	60	GC0XP067544	16.4243	https://www.genecards.org/cgi-bin/carddisp.pl?gene=AR
PNPLA3	Patatin Like Phospholipase Domain Containing 3	Protein Coding	Q9NST1	51	GC22P043923	16.4187	https://www.genecards.org/cgi-bin/carddisp.pl?gene=PNPLA3
SLC16A1	Solute Carrier Family 16 Member 1	Protein Coding	P53985	56	GC01M113100	16.4163	https://www.genecards.org/cgi-bin/carddisp.pl?gene=SLC16A1
UGT1A9	UDP Glucuronosyltransferase Family 1 Member A9	Protein Coding	O60656	53	GC02P233671	16.4089	https://www.genecards.org/cgi-bin/carddisp.pl?gene=UGT1A9
ALDH9A1	Aldehyde Dehydrogenase 9 Family Member A1	Protein Coding	P49189	50	GC01M165688	16.4062	https://www.genecards.org/cgi-bin/carddisp.pl?gene=ALDH9A1
ADI1	Acireductone Dioxygenase 1	Protein Coding	Q9BV57	48	GC02M004512	16.384	https://www.genecards.org/cgi-bin/carddisp.pl?gene=ADI1
SI	Sucrase-Isomaltase	Protein Coding	P14410	54	GC03M164978	16.3108	https://www.genecards.org/cgi-bin/carddisp.pl?gene=SI
ACO1	Aconitase 1	Protein Coding	P21399	52	GC09P032374	16.3013	https://www.genecards.org/cgi-bin/carddisp.pl?gene=ACO1
AS3MT	Arsenite Methyltransferase	Protein Coding	Q9HBK9	47	GC10P102869	16.2886	https://www.genecards.org/cgi-bin/carddisp.pl?gene=AS3MT
BCHE	Butyrylcholinesterase	Protein Coding	P06276	59	GC03M165772	16.2507	https://www.genecards.org/cgi-bin/carddisp.pl?gene=BCHE
DNMT3A	DNA Methyltransferase 3 Alpha	Protein Coding	Q9Y6K1	60	GC02M025228	16.2483	https://www.genecards.org/cgi-bin/carddisp.pl?gene=DNMT3A
JUN	Jun Proto-Oncogene, AP-1 Transcription Factor Subunit	Protein Coding	P05412	58	GC01M058780	16.2118	https://www.genecards.org/cgi-bin/carddisp.pl?gene=JUN
MT-TP	Mitochondrially Encoded TRNA-Pro (CCN)	RNA Gene		15	GCMTM015957	16.1687	https://www.genecards.org/cgi-bin/carddisp.pl?gene=MT-TP
CSN1S1	Casein Alpha S1	Protein Coding	P47710	45	GC04P070027	16.1376	https://www.genecards.org/cgi-bin/carddisp.pl?gene=CSN1S1
ASS1	Argininosuccinate Synthase 1	Protein Coding	P00966	56	GC09P130444	16.1217	https://www.genecards.org/cgi-bin/carddisp.pl?gene=ASS1
MT-ND1	Mitochondrially Encoded NADH:Ubiquinone Oxidoreductase Core Subunit 1	Protein Coding	P03886	40	GCMTP003309	16.1016	https://www.genecards.org/cgi-bin/carddisp.pl?gene=MT-ND1
HIBCH	3-Hydroxyisobutyryl-CoA Hydrolase	Protein Coding	Q6NVY1	50	GC02M190189	16.0779	https://www.genecards.org/cgi-bin/carddisp.pl?gene=HIBCH
MT-TL1	Mitochondrially Encoded TRNA-Leu (UUA/G) 1	RNA Gene		23	GCMTP003232	16.0769	https://www.genecards.org/cgi-bin/carddisp.pl?gene=MT-TL1
GH1	Growth Hormone 1	Protein Coding	P01241	52	GC17M063917	16.0745	https://www.genecards.org/cgi-bin/carddisp.pl?gene=GH1
CSRNP3	Cysteine And Serine Rich Nuclear Protein 3	Protein Coding	Q8WYN3	43	GC02P165469	16.0682	https://www.genecards.org/cgi-bin/carddisp.pl?gene=CSRNP3
FGFR3	Fibroblast Growth Factor Receptor 3	Protein Coding	P22607	63	GC04P003985	16.0642	https://www.genecards.org/cgi-bin/carddisp.pl?gene=FGFR3
DNAH8	Dynein Axonemal Heavy Chain 8	Protein Coding	Q96JB1	47	GC06P135004	16.0628	https://www.genecards.org/cgi-bin/carddisp.pl?gene=DNAH8
CSTA	Cystatin A	Protein Coding	P01040	53	GC03P122325	16.0001	https://www.genecards.org/cgi-bin/carddisp.pl?gene=CSTA
NR3C2	Nuclear Receptor Subfamily 3 Group C Member 2	Protein Coding	P08235	55	GC04M148078	15.9751	https://www.genecards.org/cgi-bin/carddisp.pl?gene=NR3C2
PTPN11	Protein Tyrosine Phosphatase Non-Receptor Type 11	Protein Coding	Q06124	62	GC12P112418	15.9511	https://www.genecards.org/cgi-bin/carddisp.pl?gene=PTPN11
THBS1	Thrombospondin 1	Protein Coding	P07996	54	GC15P039581	15.943	https://www.genecards.org/cgi-bin/carddisp.pl?gene=THBS1
SLC25A4	Solute Carrier Family 25 Member 4	Protein Coding	P12235	58	GC04P185143	15.9222	https://www.genecards.org/cgi-bin/carddisp.pl?gene=SLC25A4
PKHD1	PKHD1 Ciliary IPT Domain Containing Fibrocystin/Polyductin	Protein Coding	P08F94	47	GC06M094108	15.868	https://www.genecards.org/cgi-bin/carddisp.pl?gene=PKHD1
FGF23	Fibroblast Growth Factor 23	Protein Coding	Q9GZV9	55	GC12M004368	15.8554	https://www.genecards.org/cgi-bin/carddisp.pl?gene=FGF23
TF	Transferrin	Protein Coding	P02787	59	GC03P139072	15.8455	https://www.genecards.org/cgi-bin/carddisp.pl?gene=TF
KRIT1	KRIT1 Ankyrin Repeat Containing	Protein Coding	O00522	51	GC07M092198	15.833	https://www.genecards.org/cgi-bin/carddisp.pl?gene=KRIT1
OPLAH	5-Oxoprolinase, ATP-Hydrolysing	Protein Coding	O14841	50	GC08M146601	15.828	https://www.genecards.org/cgi-bin/carddisp.pl?gene=OPLAH
UCP1	Uncoupling Protein 1	Protein Coding	P25874	51	GC04M140559	15.7563	https://www.genecards.org/cgi-bin/carddisp.pl?gene=UCP1
MIR34A	MicroRNA 34a	RNA Gene		29	GC01M014460	15.7211	https://www.genecards.org/cgi-bin/carddisp.pl?gene=MIR34A
GALNS	Galactosamine (N-Acetyl)-6-Sulfatase	Protein Coding	P34059	56	GC16M088813	15.6688	https://www.genecards.org/cgi-bin/carddisp.pl?gene=GALNS
GAD1	Glutamate Decarboxylase 1	Protein Coding	Q99259	59	GC02P170813	15.6687	https://www.genecards.org/cgi-bin/carddisp.pl?gene=GAD1
CAV1	Caveolin 1	Protein Coding	Q03135	57	GC07P116524	15.6666	https://www.genecards.org/cgi-bin/carddisp.pl?gene=CAV1
GLA	Galactosidase Alpha	Protein Coding	P06280	58	GC0XM101393	15.6306	https://www.genecards.org/cgi-bin/carddisp.pl?gene=GLA
EPHX2	Epoxide Hydrolase 2	Protein Coding	P34913	55	GC08P027490	15.6175	https://www.genecards.org/cgi-bin/carddisp.pl?gene=EPHX2
PRKAA2	Protein Kinase AMP-Activated Catalytic Subunit Alpha 2	Protein Coding	P54646	58	GC01P056645	15.613	https://www.genecards.org/cgi-bin/carddisp.pl?gene=PRKAA2
IVD	Isovaleryl-CoA Dehydrogenase	Protein Coding	P26440	51	GC15P040405	15.6105	https://www.genecards.org/cgi-bin/carddisp.pl?gene=IVD
SLC6A3	Solute Carrier Family 6 Member 3	Protein Coding	Q01959	59	GC05M001392	15.6052	https://www.genecards.org/cgi-bin/carddisp.pl?gene=SLC6A3
MT-ATP6	Mitochondrially Encoded ATP Synthase Membrane Subunit 6	Protein Coding	P00846	41	GCMTP008531	15.599	https://www.genecards.org/cgi-bin/carddisp.pl?gene=MT-ATP6
IREB2	Iron Responsive Element Binding Protein 2	Protein Coding	P48200	54	GC15P078437	15.5975	https://www.genecards.org/cgi-bin/carddisp.pl?gene=IREB2
KEAP1	Kelch Like ECH Associated Protein 1	Protein Coding	Q14145	56	GC19M010486	15.5955	https://www.genecards.org/cgi-bin/carddisp.pl?gene=KEAP1
ELANE	Elastase, Neutrophil Expressed	Protein Coding	P08246	60	GC19P111819	15.5836	https://www.genecards.org/cgi-bin/carddisp.pl?gene=ELANE
PARP1	Poly(ADP-Ribose) Polymerase 1	Protein Coding	P09874	59	GC01M226360	15.4885	https://www.genecards.org/cgi-bin/carddisp.pl?gene=PARP1
AHR	Aryl Hydrocarbon Receptor	Protein Coding	P35869	55	GC07P016916	15.4736	https://www.genecards.org/cgi-bin/carddisp.pl?gene=AHR
NOS1	Nitric Oxide Synthase 1	Protein Coding	P29475	58	GC12M117208	15.4266	https://www.genecards.org/cgi-bin/carddisp.pl?gene=NOS1
SCO2	Synthesis Of Cytochrome C Oxidase 2	Protein Coding	O43819	53	GC22M050523	15.4062	https://www.genecards.org/cgi-bin/carddisp.pl?gene=SCO2
ALDOB	Aldolase, Fructose-Bisphosphate B	Protein Coding	P05062	54	GC09M101420	15.357	https://www.genecards.org/cgi-bin/carddisp.pl?gene=ALDOB
MYC	MYC Proto-Oncogene, BHLH Transcription Factor	Protein Coding	P01106	61	GC08P127735	15.3265	https://www.genecards.org/cgi-bin/carddisp.pl?gene=MYC
MECP2	Methyl-CpG Binding Protein 2	Protein Coding	P51608	55	GC0XM154021	15.3265	https://www.genecards.org/cgi-bin/carddisp.pl?gene=MECP2
DLD	Dihydrolipoamide Dehydrogenase	Protein Coding	P09622	56	GC07P107906	15.3105	https://www.genecards.org/cgi-bin/carddisp.pl?gene=DLD
FGFR1	Fibroblast Growth Factor Receptor 1	Protein Coding	P11362	63	GC08M038400	15.2923	https://www.genecards.org/cgi-bin/carddisp.pl?gene=FGFR1
ALOX5	Arachidonate 5-Lipoxygenase	Protein Coding	P09917	57	GC10P045374	15.286	https://www.genecards.org/cgi-bin/carddisp.pl?gene=ALOX5
DDC	Dopa Decarboxylase	Protein Coding	P20711	59	GC07M050458	15.2854	https://www.genecards.org/cgi-bin/carddisp.pl?gene=DDC
GLS	Glutaminase	Protein Coding	O94925	58	GC02P190880	15.2697	https://www.genecards.org/cgi-bin/carddisp.pl?gene=GLS
CYP11A1	Cytochrome P450 Family 11 Subfamily A Member 1	Protein Coding	P05108	56	GC15M074337	15.2586	https://www.genecards.org/cgi-bin/carddisp.pl?gene=CYP11A1
PTGS2	Prostaglandin-Endoperoxide Synthase 2	Protein Coding	P35354	58	GC01M186671	15.2564	https://www.genecards.org/cgi-bin/carddisp.pl?gene=PTGS2
BCL2	BCL2 Apoptosis Regulator	Protein Coding	P10415	59	GC18M063123	15.2425	https://www.genecards.org/cgi-bin/carddisp.pl?gene=BCL2
BCAT2	Branched Chain Amino Acid Transaminase 2	Protein Coding	O15382	53	GC19M048795	15.2405	https://www.genecards.org/cgi-bin/carddisp.pl?gene=BCAT2
FABP2	Fatty Acid Binding Protein 2	Protein Coding	P12104	50	GC04M119317	15.2214	https://www.genecards.org/cgi-bin/carddisp.pl?gene=FABP2
MMP9	Matrix Metallopeptidase 9	Protein Coding	P14780	62	GC20P046008	15.2155	https://www.genecards.org/cgi-bin/carddisp.pl?gene=MMP9
ARG1	Arginase 1	Protein Coding	P05089	58	GC06P136455	15.1959	https://www.genecards.org/cgi-bin/carddisp.pl?gene=ARG1
CASP4	Caspase 4	Protein Coding	P49662	54	GC11M104942	15.1919	https://www.genecards.org/cgi-bin/carddisp.pl?gene=CASP4
MIR17	MicroRNA 17	RNA Gene		26	GC13P091350	15.1595	https://www.genecards.org/cgi-bin/carddisp.pl?gene=MIR17
TFRC	Transferrin Receptor	Protein Coding	P02786	59	GC03M196303	15.141	https://www.genecards.org/cgi-bin/carddisp.pl?gene=TFRC
ABCB11	ATP Binding Cassette Subfamily B Member 11	Protein Coding	O95342	55	GC02M168922	15.1214	https://www.genecards.org/cgi-bin/carddisp.pl?gene=ABCB11
SLC7A8	Solute Carrier Family 7 Member 8	Protein Coding	Q9UHI5	47	GC14M023125	15.0818	https://www.genecards.org/cgi-bin/carddisp.pl?gene=SLC7A8
NAT1	N-Acetyltransferase 1	Protein Coding	P18440	53	GC08P018183	15.0608	https://www.genecards.org/cgi-bin/carddisp.pl?gene=NAT1
F5	Coagulation Factor V	Protein Coding	P12259	56	GC01M169511	15.0109	https://www.genecards.org/cgi-bin/carddisp.pl?gene=F5
PRKAA1	Protein Kinase AMP-Activated Catalytic Subunit Alpha 1	Protein Coding	Q13131	55	GC05M040759	15.0048	https://www.genecards.org/cgi-bin/carddisp.pl?gene=PRKAA1
REN	Renin	Protein Coding	P00797	58	GC01M204154	14.9648	https://www.genecards.org/cgi-bin/carddisp.pl?gene=REN
HSP90AA1	Heat Shock Protein 90 Alpha Family Class A Member 1	Protein Coding	P07900	60	GC14M102080	14.946	https://www.genecards.org/cgi-bin/carddisp.pl?gene=HSP90AA1
TNFRSF1B	TNF Receptor Superfamily Member 1B	Protein Coding	P20333	57	GC01P040409	14.9201	https://www.genecards.org/cgi-bin/carddisp.pl?gene=TNFRSF1B
HADH	Hydroxyacyl-CoA Dehydrogenase	Protein Coding	Q16836	55	GC04P107989	14.9092	https://www.genecards.org/cgi-bin/carddisp.pl?gene=HADH
TNFRSF1A	TNF Receptor Superfamily Member 1A	Protein Coding	P19438	59	GC12M006328	14.9063	https://www.genecards.org/cgi-bin/carddisp.pl?gene=TNFRSF1A
H6PD	Hexose-6-Phosphate Dehydrogenase/Glucose 1-Dehydrogenase	Protein Coding	O95479	53	GC01P009234	14.9024	https://www.genecards.org/cgi-bin/carddisp.pl?gene=H6PD
RPS27A	Ribosomal Protein S27a	Protein Coding	P62979	52	GC02P055231	14.88	https://www.genecards.org/cgi-bin/carddisp.pl?gene=RPS27A
ISCU	Iron-Sulfur Cluster Assembly Enzyme	Protein Coding	Q9H1K1	53	GC12P108561	14.8737	https://www.genecards.org/cgi-bin/carddisp.pl?gene=ISCU
CARS1	Cysteinyl-TRNA Synthetase 1	Protein Coding	P49589	50	GC11M003000	14.8597	https://www.genecards.org/cgi-bin/carddisp.pl?gene=CARS1
ICMT	Isoprenylcysteine Carboxyl Methyltransferase	Protein Coding	O60725	48	GC01M014311	14.8084	https://www.genecards.org/cgi-bin/carddisp.pl?gene=ICMT
AGTR1	Angiotensin II Receptor Type 1	Protein Coding	P30556	60	GC03P148697	14.7892	https://www.genecards.org/cgi-bin/carddisp.pl?gene=AGTR1
SOD2	Superoxide Dismutase 2	Protein Coding	P04179	56	GC06M159669	14.7562	https://www.genecards.org/cgi-bin/carddisp.pl?gene=SOD2
MAOB	Monoamine Oxidase B	Protein Coding	P27338	53	GC0XM043766	14.7367	https://www.genecards.org/cgi-bin/carddisp.pl?gene=MAOB
MT-CYB	Mitochondrially Encoded Cytochrome B	Protein Coding	P00156	40	GCMTP014749	14.7117	https://www.genecards.org/cgi-bin/carddisp.pl?gene=MT-CYB
FECH	Ferrochelatase	Protein Coding	P22830	55	GC18M057544	14.7045	https://www.genecards.org/cgi-bin/carddisp.pl?gene=FECH
NAGLU	N-Acetyl-Alpha-Glucosaminidase	Protein Coding	P54802	52	GC17P112331	14.6921	https://www.genecards.org/cgi-bin/carddisp.pl?gene=NAGLU
PLA2G4A	Phospholipase A2 Group IVA	Protein Coding	P47712	56	GC01P186798	14.6908	https://www.genecards.org/cgi-bin/carddisp.pl?gene=PLA2G4A
ADRB2	Adrenoceptor Beta 2	Protein Coding	P07550	57	GC05P152320	14.6902	https://www.genecards.org/cgi-bin/carddisp.pl?gene=ADRB2
BCKDHA	Branched Chain Keto Acid Dehydrogenase E1 Subunit Alpha	Protein Coding	P12694	51	GC19P113120	14.6838	https://www.genecards.org/cgi-bin/carddisp.pl?gene=BCKDHA
AMACR	Alpha-Methylacyl-CoA Racemase	Protein Coding	Q9UHK6	54	GC05M033986	14.6219	https://www.genecards.org/cgi-bin/carddisp.pl?gene=AMACR
CSTB	Cystatin B	Protein Coding	P04080	55	GC21M043772	14.6133	https://www.genecards.org/cgi-bin/carddisp.pl?gene=CSTB
DBH	Dopamine Beta-Hydroxylase	Protein Coding	P09172	60	GC09P133636	14.6005	https://www.genecards.org/cgi-bin/carddisp.pl?gene=DBH
SERPINB3	Serpin Family B Member 3	Protein Coding	P29508	49	GC18M063655	14.5715	https://www.genecards.org/cgi-bin/carddisp.pl?gene=SERPINB3
SCD	Stearoyl-CoA Desaturase	Protein Coding	O00767	59	GC10P100347	14.5638	https://www.genecards.org/cgi-bin/carddisp.pl?gene=SCD
C3	Complement C3	Protein Coding	P01024	58	GC19M006677	14.5636	https://www.genecards.org/cgi-bin/carddisp.pl?gene=C3
TLR4	Toll Like Receptor 4	Protein Coding	O00206	60	GC09P117704	14.5634	https://www.genecards.org/cgi-bin/carddisp.pl?gene=TLR4
ETFA	Electron Transfer Flavoprotein Subunit Alpha	Protein Coding	P13804	53	GC15M148252	14.5401	https://www.genecards.org/cgi-bin/carddisp.pl?gene=ETFA
LBR	Lamin B Receptor	Protein Coding	Q14739	55	GC01M225401	14.4834	https://www.genecards.org/cgi-bin/carddisp.pl?gene=LBR
CFH	Complement Factor H	Protein Coding	P08603	56	GC01P196621	14.4617	https://www.genecards.org/cgi-bin/carddisp.pl?gene=CFH
SDHB	Succinate Dehydrogenase Complex Iron Sulfur Subunit B	Protein Coding	P21912	57	GC01M019222	14.451	https://www.genecards.org/cgi-bin/carddisp.pl?gene=SDHB
AKR1B1	Aldo-Keto Reductase Family 1 Member B	Protein Coding	P15121	56	GC07M134442	14.45	https://www.genecards.org/cgi-bin/carddisp.pl?gene=AKR1B1
GAA	Alpha Glucosidase	Protein Coding	P10253	59	GC17P080101	14.4374	https://www.genecards.org/cgi-bin/carddisp.pl?gene=GAA
FBP1	Fructose-Bisphosphatase 1	Protein Coding	P09467	56	GC09M094603	14.4293	https://www.genecards.org/cgi-bin/carddisp.pl?gene=FBP1
GALK1	Galactokinase 1	Protein Coding	P51570	56	GC17M075751	14.4087	https://www.genecards.org/cgi-bin/carddisp.pl?gene=GALK1
MMP2	Matrix Metallopeptidase 2	Protein Coding	P08253	61	GC16P082389	14.396	https://www.genecards.org/cgi-bin/carddisp.pl?gene=MMP2
MIR27A	MicroRNA 27a	RNA Gene		30	GC19M092209	14.3794	https://www.genecards.org/cgi-bin/carddisp.pl?gene=MIR27A
KCNJ11	Potassium Inwardly Rectifying Channel Subfamily J Member 11	Protein Coding	Q14654	54	GC11M017948	14.3704	https://www.genecards.org/cgi-bin/carddisp.pl?gene=KCNJ11
NOS2	Nitric Oxide Synthase 2	Protein Coding	P35228	58	GC17M027756	14.3509	https://www.genecards.org/cgi-bin/carddisp.pl?gene=NOS2
GLRX	Glutaredoxin	Protein Coding	P35754	52	GC05M095752	14.3488	https://www.genecards.org/cgi-bin/carddisp.pl?gene=GLRX
NDUFS4	NADH:Ubiquinone Oxidoreductase Subunit S4	Protein Coding	O43181	51	GC05P053560	14.2802	https://www.genecards.org/cgi-bin/carddisp.pl?gene=NDUFS4
ACTB	Actin Beta	Protein Coding	P60709	58	GC07M005527	14.2793	https://www.genecards.org/cgi-bin/carddisp.pl?gene=ACTB
KYAT3	Kynurenine Aminotransferase 3	Protein Coding	Q6YP21	41	GC01M088921	14.2449	https://www.genecards.org/cgi-bin/carddisp.pl?gene=KYAT3
P4HB	Prolyl 4-Hydroxylase Subunit Beta	Protein Coding	P07237	58	GC17M081843	14.2407	https://www.genecards.org/cgi-bin/carddisp.pl?gene=P4HB
ADPRH	ADP-Ribosylarginine Hydrolase	Protein Coding	P54922	45	GC03P119579	14.2405	https://www.genecards.org/cgi-bin/carddisp.pl?gene=ADPRH
PLTP	Phospholipid Transfer Protein	Protein Coding	P55058	53	GC20M045898	14.2398	https://www.genecards.org/cgi-bin/carddisp.pl?gene=PLTP
CREBBP	CREB Binding Protein	Protein Coding	Q92793	62	GC16M020489	14.2381	https://www.genecards.org/cgi-bin/carddisp.pl?gene=CREBBP
TPH1	Tryptophan Hydroxylase 1	Protein Coding	P17752	54	GC11M018040	14.235	https://www.genecards.org/cgi-bin/carddisp.pl?gene=TPH1
ABCC1	ATP Binding Cassette Subfamily C Member 1 (ABCC1 Blood Group)	Protein Coding	P33527	56	GC16P015949	14.1948	https://www.genecards.org/cgi-bin/carddisp.pl?gene=ABCC1
STAR	Steroidogenic Acute Regulatory Protein	Protein Coding	P49675	53	GC08M038250	14.1872	https://www.genecards.org/cgi-bin/carddisp.pl?gene=STAR
PLAT	Plasminogen Activator, Tissue Type	Protein Coding	P00750	58	GC08M042174	14.1835	https://www.genecards.org/cgi-bin/carddisp.pl?gene=PLAT
IGF1R	Insulin Like Growth Factor 1 Receptor	Protein Coding	P08069	63	GC15P098648	14.1811	https://www.genecards.org/cgi-bin/carddisp.pl?gene=IGF1R
VDAC1	Voltage Dependent Anion Channel 1	Protein Coding	P21796	54	GC05M133975	14.1504	https://www.genecards.org/cgi-bin/carddisp.pl?gene=VDAC1
TKT	Transketolase	Protein Coding	P29401	55	GC03M053224	14.148	https://www.genecards.org/cgi-bin/carddisp.pl?gene=TKT
B2M	Beta-2-Microglobulin	Protein Coding	P61769	59	GC15P044711	14.1402	https://www.genecards.org/cgi-bin/carddisp.pl?gene=B2M
ACACA	Acetyl-CoA Carboxylase Alpha	Protein Coding	Q13085	58	GC17M037084	14.1242	https://www.genecards.org/cgi-bin/carddisp.pl?gene=ACACA
IGFBP1	Insulin Like Growth Factor Binding Protein 1	Protein Coding	P08833	52	GC07P049577	14.1193	https://www.genecards.org/cgi-bin/carddisp.pl?gene=IGFBP1
ENOPH1	Enolase-Phosphatase 1	Protein Coding	Q9UHY7	45	GC04P082430	14.0897	https://www.genecards.org/cgi-bin/carddisp.pl?gene=ENOPH1
CA2	Carbonic Anhydrase 2	Protein Coding	P00918	59	GC08P085463	14.0818	https://www.genecards.org/cgi-bin/carddisp.pl?gene=CA2
DHCR7	7-Dehydrocholesterol Reductase	Protein Coding	Q9UBM7	56	GC11M071428	14.0805	https://www.genecards.org/cgi-bin/carddisp.pl?gene=DHCR7
CD4	CD4 Molecule	Protein Coding	P01730	59	GC12P006786	14.0467	https://www.genecards.org/cgi-bin/carddisp.pl?gene=CD4
RHO	Rhodopsin	Protein Coding	P08100	56	GC03P139009	14.0335	https://www.genecards.org/cgi-bin/carddisp.pl?gene=RHO
ANPEP	Alanyl Aminopeptidase, Membrane	Protein Coding	P15144	58	GC15M089784	14.0205	https://www.genecards.org/cgi-bin/carddisp.pl?gene=ANPEP
GRIN1	Glutamate Ionotropic Receptor NMDA Type Subunit 1	Protein Coding	Q05586	59	GC09P137138	14.0087	https://www.genecards.org/cgi-bin/carddisp.pl?gene=GRIN1
LOC107133510	Origin Of Replication At HBB	Functional Element		10	GC11P005222	14.0048	https://www.genecards.org/cgi-bin/carddisp.pl?gene=LOC107133510
EGFR	Epidermal Growth Factor Receptor	Protein Coding	P00533	63	GC07P055019	13.9734	https://www.genecards.org/cgi-bin/carddisp.pl?gene=EGFR
IGF2	Insulin Like Growth Factor 2	Protein Coding	P01344	58	GC11M011904	13.9671	https://www.genecards.org/cgi-bin/carddisp.pl?gene=IGF2
LDHA	Lactate Dehydrogenase A	Protein Coding	P00338	59	GC11P018394	13.9599	https://www.genecards.org/cgi-bin/carddisp.pl?gene=LDHA
EGF	Epidermal Growth Factor	Protein Coding	P01133	60	GC04P109912	13.9545	https://www.genecards.org/cgi-bin/carddisp.pl?gene=EGF
ECHS1	Enoyl-CoA Hydratase, Short Chain 1	Protein Coding	P30084	54	GC10M133362	13.9527	https://www.genecards.org/cgi-bin/carddisp.pl?gene=ECHS1
PPIG	Peptidylprolyl Isomerase G	Protein Coding	Q13427	50	GC02P169584	13.9482	https://www.genecards.org/cgi-bin/carddisp.pl?gene=PPIG
CPA6	Carboxypeptidase A6	Protein Coding	Q8N4T0	52	GC08M067422	13.9405	https://www.genecards.org/cgi-bin/carddisp.pl?gene=CPA6
MMP1	Matrix Metallopeptidase 1	Protein Coding	P03956	59	GC11M126178	13.9361	https://www.genecards.org/cgi-bin/carddisp.pl?gene=MMP1
F8	Coagulation Factor VIII	Protein Coding	P00451	56	GC0XM154835	13.9121	https://www.genecards.org/cgi-bin/carddisp.pl?gene=F8
SLC1A5	Solute Carrier Family 1 Member 5	Protein Coding	Q15758	53	GC19M092991	13.9013	https://www.genecards.org/cgi-bin/carddisp.pl?gene=SLC1A5
PKLR	Pyruvate Kinase L/R	Protein Coding	P30613	55	GC01M155289	13.8931	https://www.genecards.org/cgi-bin/carddisp.pl?gene=PKLR
MOCS2	Molybdenum Cofactor Synthesis 2	Protein Coding	O96033	52	GC05M053095	13.8901	https://www.genecards.org/cgi-bin/carddisp.pl?gene=MOCS2
SLC25A20	Solute Carrier Family 25 Member 20	Protein Coding	O43772	52	GC03M048941	13.872	https://www.genecards.org/cgi-bin/carddisp.pl?gene=SLC25A20
GRIN2A	Glutamate Ionotropic Receptor NMDA Type Subunit 2A	Protein Coding	Q12879	60	GC16M009753	13.8707	https://www.genecards.org/cgi-bin/carddisp.pl?gene=GRIN2A
CYP21A2	Cytochrome P450 Family 21 Subfamily A Member 2	Protein Coding	P08686	52	GC06P134844	13.8688	https://www.genecards.org/cgi-bin/carddisp.pl?gene=CYP21A2
CDKN2A	Cyclin Dependent Kinase Inhibitor 2A	Protein Coding	Q8N726	60	GC09M021967	13.8597	https://www.genecards.org/cgi-bin/carddisp.pl?gene=CDKN2A
MT-ND2	Mitochondrially Encoded NADH:Ubiquinone Oxidoreductase Core Subunit 2	Protein Coding	P03891	42	GCMTP004472	13.8592	https://www.genecards.org/cgi-bin/carddisp.pl?gene=MT-ND2
ACY1	Aminoacylase 1	Protein Coding	Q03154	52	GC03P051983	13.8277	https://www.genecards.org/cgi-bin/carddisp.pl?gene=ACY1
VCAM1	Vascular Cell Adhesion Molecule 1	Protein Coding	P19320	55	GC01P100719	13.811	https://www.genecards.org/cgi-bin/carddisp.pl?gene=VCAM1
TFR2	Transferrin Receptor 2	Protein Coding	Q9UP52	53	GC07M100620	13.791	https://www.genecards.org/cgi-bin/carddisp.pl?gene=TFR2
GPX4	Glutathione Peroxidase 4	Protein Coding	P36969	56	GC19P001103	13.777	https://www.genecards.org/cgi-bin/carddisp.pl?gene=GPX4
CYP11B2	Cytochrome P450 Family 11 Subfamily B Member 2	Protein Coding	P19099	55	GC08M142910	13.772	https://www.genecards.org/cgi-bin/carddisp.pl?gene=CYP11B2
AHSG	Alpha 2-HS Glycoprotein	Protein Coding	P02765	53	GC03P186658	13.7468	https://www.genecards.org/cgi-bin/carddisp.pl?gene=AHSG
IL10	Interleukin 10	Protein Coding	P22301	56	GC01M206767	13.744	https://www.genecards.org/cgi-bin/carddisp.pl?gene=IL10
SHBG	Sex Hormone Binding Globulin	Protein Coding	P04278	51	GC17P007613	13.7241	https://www.genecards.org/cgi-bin/carddisp.pl?gene=SHBG
IL1RN	Interleukin 1 Receptor Antagonist	Protein Coding	P18510	59	GC02P143688	13.6866	https://www.genecards.org/cgi-bin/carddisp.pl?gene=IL1RN
POLG	DNA Polymerase Gamma, Catalytic Subunit	Protein Coding	P54098	56	GC15M148631	13.6794	https://www.genecards.org/cgi-bin/carddisp.pl?gene=POLG
MIR30A	MicroRNA 30a	RNA Gene		26	GC06M071403	13.6527	https://www.genecards.org/cgi-bin/carddisp.pl?gene=MIR30A
OGDH	Oxoglutarate Dehydrogenase	Protein Coding	Q02218	55	GC07P044606	13.6257	https://www.genecards.org/cgi-bin/carddisp.pl?gene=OGDH
CYP27A1	Cytochrome P450 Family 27 Subfamily A Member 1	Protein Coding	Q02318	55	GC02P218781	13.6053	https://www.genecards.org/cgi-bin/carddisp.pl?gene=CYP27A1
TNFSF11	TNF Superfamily Member 11	Protein Coding	O14788	58	GC13P042562	13.5903	https://www.genecards.org/cgi-bin/carddisp.pl?gene=TNFSF11
TPO	Thyroid Peroxidase	Protein Coding	P07202	56	GC02P001374	13.5889	https://www.genecards.org/cgi-bin/carddisp.pl?gene=TPO
SLC1A1	Solute Carrier Family 1 Member 1	Protein Coding	P43005	58	GC09P004490	13.5736	https://www.genecards.org/cgi-bin/carddisp.pl?gene=SLC1A1
SOAT1	Sterol O-Acyltransferase 1	Protein Coding	P35610	53	GC01P179294	13.572	https://www.genecards.org/cgi-bin/carddisp.pl?gene=SOAT1
MAPK8	Mitogen-Activated Protein Kinase 8	Protein Coding	P45983	58	GC10P048306	13.5606	https://www.genecards.org/cgi-bin/carddisp.pl?gene=MAPK8
ADAM17	ADAM Metallopeptidase Domain 17	Protein Coding	P78536	59	GC02M009488	13.5555	https://www.genecards.org/cgi-bin/carddisp.pl?gene=ADAM17
OXA1L	OXA1L Mitochondrial Inner Membrane Protein	Protein Coding	Q15070	46	GC14P022766	13.5427	https://www.genecards.org/cgi-bin/carddisp.pl?gene=OXA1L
FGF21	Fibroblast Growth Factor 21	Protein Coding	Q9NSA1	48	GC19P113390	13.5364	https://www.genecards.org/cgi-bin/carddisp.pl?gene=FGF21
PEPD	Peptidase D	Protein Coding	P12955	54	GC19M033386	13.5225	https://www.genecards.org/cgi-bin/carddisp.pl?gene=PEPD
SULT1A1	Sulfotransferase Family 1A Member 1	Protein Coding	P50225	51	GC16M043869	13.5107	https://www.genecards.org/cgi-bin/carddisp.pl?gene=SULT1A1
HPGD	15-Hydroxyprostaglandin Dehydrogenase	Protein Coding	P15428	55	GC04M174490	13.4866	https://www.genecards.org/cgi-bin/carddisp.pl?gene=HPGD
PCK2	Phosphoenolpyruvate Carboxykinase 2, Mitochondrial	Protein Coding	Q16822	54	GC14P024094	13.4357	https://www.genecards.org/cgi-bin/carddisp.pl?gene=PCK2
FABP4	Fatty Acid Binding Protein 4	Protein Coding	P15090	51	GC08M081478	13.4154	https://www.genecards.org/cgi-bin/carddisp.pl?gene=FABP4
PGR-AS1	PGR Antisense RNA 1	RNA Gene		18	GC11P101131	13.413	https://www.genecards.org/cgi-bin/carddisp.pl?gene=PGR-AS1
AOX1	Aldehyde Oxidase 1	Protein Coding	Q06278	53	GC02P200585	13.4125	https://www.genecards.org/cgi-bin/carddisp.pl?gene=AOX1
FOLH1	Folate Hydrolase 1	Protein Coding	Q04609	56	GC11M125032	13.3927	https://www.genecards.org/cgi-bin/carddisp.pl?gene=FOLH1
SARDH	Sarcosine Dehydrogenase	Protein Coding	Q9UL12	51	GC09M133663	13.3587	https://www.genecards.org/cgi-bin/carddisp.pl?gene=SARDH
SRC	SRC Proto-Oncogene, Non-Receptor Tyrosine Kinase	Protein Coding	P12931	60	GC20P037344	13.3033	https://www.genecards.org/cgi-bin/carddisp.pl?gene=SRC
HSPA5	Heat Shock Protein Family A (Hsp70) Member 5	Protein Coding	P11021	58	GC09M125234	13.2821	https://www.genecards.org/cgi-bin/carddisp.pl?gene=HSPA5
TXNRD2	Thioredoxin Reductase 2	Protein Coding	Q9NNW7	54	GC22M020053	13.282	https://www.genecards.org/cgi-bin/carddisp.pl?gene=TXNRD2
PDGFRB	Platelet Derived Growth Factor Receptor Beta	Protein Coding	P09619	62	GC05M150113	13.2729	https://www.genecards.org/cgi-bin/carddisp.pl?gene=PDGFRB
AMD1	Adenosylmethionine Decarboxylase 1	Protein Coding	P17707	50	GC06P110814	13.2687	https://www.genecards.org/cgi-bin/carddisp.pl?gene=AMD1
GNAS	GNAS Complex Locus	Protein Coding	P84996	59	GC20P058839	13.2525	https://www.genecards.org/cgi-bin/carddisp.pl?gene=GNAS
CDKN3	Cyclin Dependent Kinase Inhibitor 3	Protein Coding	Q16667	51	GC14P054398	13.2475	https://www.genecards.org/cgi-bin/carddisp.pl?gene=CDKN3
HSPA4	Heat Shock Protein Family A (Hsp70) Member 4	Protein Coding	P34932	52	GC05P133062	13.2411	https://www.genecards.org/cgi-bin/carddisp.pl?gene=HSPA4
MT-ND5	Mitochondrially Encoded NADH:Ubiquinone Oxidoreductase Core Subunit 5	Protein Coding	P03915	41	GCMTP012339	13.2357	https://www.genecards.org/cgi-bin/carddisp.pl?gene=MT-ND5
DMD	Dystrophin	Protein Coding	P11532	54	GC0XM031097	13.2194	https://www.genecards.org/cgi-bin/carddisp.pl?gene=DMD
FTO	FTO Alpha-Ketoglutarate Dependent Dioxygenase	Protein Coding	Q9C0B1	55	GC16P082352	13.1954	https://www.genecards.org/cgi-bin/carddisp.pl?gene=FTO
NFU1	NFU1 Iron-Sulfur Cluster Scaffold	Protein Coding	Q9UMS0	51	GC02M069395	13.1854	https://www.genecards.org/cgi-bin/carddisp.pl?gene=NFU1
NEU1	Neuraminidase 1	Protein Coding	Q99519	55	GC06M031857	13.1831	https://www.genecards.org/cgi-bin/carddisp.pl?gene=NEU1
EMSLR	E2F1 MRNA Stabilizing LncRNA	RNA Gene		19	GC07P106459	13.1753	https://www.genecards.org/cgi-bin/carddisp.pl?gene=EMSLR
RARRES2	Retinoic Acid Receptor Responder 2	Protein Coding	Q99969	48	GC07M150333	13.1733	https://www.genecards.org/cgi-bin/carddisp.pl?gene=RARRES2
ELN	Elastin	Protein Coding	P15502	52	GC07P074027	13.1488	https://www.genecards.org/cgi-bin/carddisp.pl?gene=ELN
ARSH	Arylsulfatase Family Member H	Protein Coding	Q5FYA8	40	GC0XP003006	13.129	https://www.genecards.org/cgi-bin/carddisp.pl?gene=ARSH
MIF	Macrophage Migration Inhibitory Factor	Protein Coding	P14174	56	GC22P023894	13.1088	https://www.genecards.org/cgi-bin/carddisp.pl?gene=MIF
CST1	Cystatin SN	Protein Coding	P01037	41	GC20M023933	13.0895	https://www.genecards.org/cgi-bin/carddisp.pl?gene=CST1
MAPK1	Mitogen-Activated Protein Kinase 1	Protein Coding	P28482	61	GC22M021759	13.0703	https://www.genecards.org/cgi-bin/carddisp.pl?gene=MAPK1
MC4R	Melanocortin 4 Receptor	Protein Coding	P32245	55	GC18M060371	13.0672	https://www.genecards.org/cgi-bin/carddisp.pl?gene=MC4R
MMP3	Matrix Metallopeptidase 3	Protein Coding	P08254	59	GC11M102835	13.0161	https://www.genecards.org/cgi-bin/carddisp.pl?gene=MMP3
SERPINF1	Serpin Family F Member 1	Protein Coding	P36955	54	GC17P110885	13.0122	https://www.genecards.org/cgi-bin/carddisp.pl?gene=SERPINF1
BMP6	Bone Morphogenetic Protein 6	Protein Coding	P22004	53	GC06P007726	13.0016	https://www.genecards.org/cgi-bin/carddisp.pl?gene=BMP6
CAST	Calpastatin	Protein Coding	P20810	56	GC05P095975	12.9977	https://www.genecards.org/cgi-bin/carddisp.pl?gene=CAST
CTSC	Cathepsin C	Protein Coding	P53634	54	GC11M126004	12.9869	https://www.genecards.org/cgi-bin/carddisp.pl?gene=CTSC
LPIN1	Lipin 1	Protein Coding	Q14693	55	GC02P011677	12.9785	https://www.genecards.org/cgi-bin/carddisp.pl?gene=LPIN1
FABP1	Fatty Acid Binding Protein 1	Protein Coding	P07148	52	GC02M088122	12.9626	https://www.genecards.org/cgi-bin/carddisp.pl?gene=FABP1
CTNNB1	Catenin Beta 1	Protein Coding	P35222	62	GC03P041194	12.9581	https://www.genecards.org/cgi-bin/carddisp.pl?gene=CTNNB1
KNG1	Kininogen 1	Protein Coding	P01042	56	GC03P186717	12.9472	https://www.genecards.org/cgi-bin/carddisp.pl?gene=KNG1
HK2	Hexokinase 2	Protein Coding	P52789	55	GC02P074947	12.9194	https://www.genecards.org/cgi-bin/carddisp.pl?gene=HK2
STAT3	Signal Transducer And Activator Of Transcription 3	Protein Coding	P40763	62	GC17M042313	12.9073	https://www.genecards.org/cgi-bin/carddisp.pl?gene=STAT3
SLC31A1	Solute Carrier Family 31 Member 1	Protein Coding	O15431	53	GC09P113221	12.8978	https://www.genecards.org/cgi-bin/carddisp.pl?gene=SLC31A1
ATP7A	ATPase Copper Transporting Alpha	Protein Coding	Q04656	55	GC0XP078165	12.894	https://www.genecards.org/cgi-bin/carddisp.pl?gene=ATP7A
GPX1	Glutathione Peroxidase 1	Protein Coding	P07203	51	GC03M053731	12.892	https://www.genecards.org/cgi-bin/carddisp.pl?gene=GPX1
KARS1	Lysyl-TRNA Synthetase 1	Protein Coding	Q15046	54	GC16M076000	12.8554	https://www.genecards.org/cgi-bin/carddisp.pl?gene=KARS1
VEGFA	Vascular Endothelial Growth Factor A	Protein Coding	P15692	57	GC06P043770	12.835	https://www.genecards.org/cgi-bin/carddisp.pl?gene=VEGFA
SCARNA5	Small Cajal Body-Specific RNA 5	RNA Gene		23	GC02P233275	12.8112	https://www.genecards.org/cgi-bin/carddisp.pl?gene=SCARNA5
IGFBP3	Insulin Like Growth Factor Binding Protein 3	Protein Coding	P17936	55	GC07M045912	12.8014	https://www.genecards.org/cgi-bin/carddisp.pl?gene=IGFBP3
SLC46A1	Solute Carrier Family 46 Member 1	Protein Coding	Q96NT5	51	GC17M076387	12.7929	https://www.genecards.org/cgi-bin/carddisp.pl?gene=SLC46A1
NPY	Neuropeptide Y	Protein Coding	P01303	53	GC07P024290	12.7908	https://www.genecards.org/cgi-bin/carddisp.pl?gene=NPY
MPZ	Myelin Protein Zero	Protein Coding	P25189	52	GC01M161345	12.7875	https://www.genecards.org/cgi-bin/carddisp.pl?gene=MPZ
PPT1	Palmitoyl-Protein Thioesterase 1	Protein Coding	P50897	56	GC01M040199	12.7748	https://www.genecards.org/cgi-bin/carddisp.pl?gene=PPT1
SLC6A4	Solute Carrier Family 6 Member 4	Protein Coding	P31645	57	GC17M030194	12.7677	https://www.genecards.org/cgi-bin/carddisp.pl?gene=SLC6A4
MIR378A	MicroRNA 378a	RNA Gene		29	GC05P149732	12.7604	https://www.genecards.org/cgi-bin/carddisp.pl?gene=MIR378A
SLC7A7	Solute Carrier Family 7 Member 7	Protein Coding	Q9UM01	53	GC14M022773	12.7531	https://www.genecards.org/cgi-bin/carddisp.pl?gene=SLC7A7
CCR5	C-C Motif Chemokine Receptor 5	Protein Coding	P51681	56	GC03P057395	12.7477	https://www.genecards.org/cgi-bin/carddisp.pl?gene=CCR5
IL18	Interleukin 18	Protein Coding	Q14116	53	GC11M112143	12.7423	https://www.genecards.org/cgi-bin/carddisp.pl?gene=IL18
MT-CO1	Mitochondrially Encoded Cytochrome C Oxidase I	Protein Coding	P00395	41	GCMTP005906	12.736	https://www.genecards.org/cgi-bin/carddisp.pl?gene=MT-CO1
HSPD1	Heat Shock Protein Family D (Hsp60) Member 1	Protein Coding	P10809	58	GC02M197486	12.7276	https://www.genecards.org/cgi-bin/carddisp.pl?gene=HSPD1
KCNH2	Potassium Voltage-Gated Channel Subfamily H Member 2	Protein Coding	Q12809	59	GC07M150944	12.7268	https://www.genecards.org/cgi-bin/carddisp.pl?gene=KCNH2
GALE	UDP-Galactose-4-Epimerase	Protein Coding	Q14376	52	GC01M023795	12.7206	https://www.genecards.org/cgi-bin/carddisp.pl?gene=GALE
PIK3CG	Phosphatidylinositol-4,5-Bisphosphate 3-Kinase Catalytic Subunit Gamma	Protein Coding	P48736	58	GC07P106865	12.7099	https://www.genecards.org/cgi-bin/carddisp.pl?gene=PIK3CG
HSPB1	Heat Shock Protein Family B (Small) Member 1	Protein Coding	P04792	60	GC07P076302	12.7093	https://www.genecards.org/cgi-bin/carddisp.pl?gene=HSPB1
GAD2	Glutamate Decarboxylase 2	Protein Coding	Q05329	53	GC10P026216	12.7063	https://www.genecards.org/cgi-bin/carddisp.pl?gene=GAD2
PRDX6	Peroxiredoxin 6	Protein Coding	P30041	54	GC01P173477	12.7014	https://www.genecards.org/cgi-bin/carddisp.pl?gene=PRDX6
PIK3CA	Phosphatidylinositol-4,5-Bisphosphate 3-Kinase Catalytic Subunit Alpha	Protein Coding	P42336	61	GC03P179148	12.699	https://www.genecards.org/cgi-bin/carddisp.pl?gene=PIK3CA
SERPINA6	Serpin Family A Member 6	Protein Coding	P08185	54	GC14M119770	12.6829	https://www.genecards.org/cgi-bin/carddisp.pl?gene=SERPINA6
SCNN1G	Sodium Channel Epithelial 1 Subunit Gamma	Protein Coding	P51170	56	GC16P023182	12.6823	https://www.genecards.org/cgi-bin/carddisp.pl?gene=SCNN1G
LOC106099062	HBB Recombination Region	Functional Element		10	GC11P010854	12.6777	https://www.genecards.org/cgi-bin/carddisp.pl?gene=LOC106099062
LINC02605	Long Intergenic Non-Protein Coding RNA 2605	RNA Gene		18	GC08P078838	12.6697	https://www.genecards.org/cgi-bin/carddisp.pl?gene=LINC02605
MALAT1	Metastasis Associated Lung Adenocarcinoma Transcript 1	RNA Gene		32	GC11P089089	12.6639	https://www.genecards.org/cgi-bin/carddisp.pl?gene=MALAT1
CYP11B1	Cytochrome P450 Family 11 Subfamily B Member 1	Protein Coding	P15538	54	GC08M142872	12.657	https://www.genecards.org/cgi-bin/carddisp.pl?gene=CYP11B1
HNMT	Histamine N-Methyltransferase	Protein Coding	P50135	54	GC02P137964	12.6539	https://www.genecards.org/cgi-bin/carddisp.pl?gene=HNMT
SLC2A2	Solute Carrier Family 2 Member 2	Protein Coding	P11168	58	GC03M170996	12.6532	https://www.genecards.org/cgi-bin/carddisp.pl?gene=SLC2A2
MIR125A	MicroRNA 125a	RNA Gene		29	GC19P113552	12.6521	https://www.genecards.org/cgi-bin/carddisp.pl?gene=MIR125A
SLC3A2	Solute Carrier Family 3 Member 2	Protein Coding	P08195	51	GC11P062856	12.6502	https://www.genecards.org/cgi-bin/carddisp.pl?gene=SLC3A2
RAF1	Raf-1 Proto-Oncogene, Serine/Threonine Kinase	Protein Coding	P04049	63	GC03M012583	12.646	https://www.genecards.org/cgi-bin/carddisp.pl?gene=RAF1
LOC102724560	Cystathionine Beta-Synthase Like	Protein Coding		9	GC21M006444	12.6187	https://www.genecards.org/cgi-bin/carddisp.pl?gene=LOC102724560
CS	Citrate Synthase	Protein Coding	O75390	54	GC12M056271	12.6053	https://www.genecards.org/cgi-bin/carddisp.pl?gene=CS
SRD5A2	Steroid 5 Alpha-Reductase 2	Protein Coding	P31213	51	GC02M031522	12.5845	https://www.genecards.org/cgi-bin/carddisp.pl?gene=SRD5A2
DLEU2	Deleted In Lymphocytic Leukemia 2	RNA Gene		30	GC13M049913	12.5781	https://www.genecards.org/cgi-bin/carddisp.pl?gene=DLEU2
MPV17	Mitochondrial Inner Membrane Protein MPV17	Protein Coding	P39210	50	GC02M027309	12.5696	https://www.genecards.org/cgi-bin/carddisp.pl?gene=MPV17
PMM2	Phosphomannomutase 2	Protein Coding	O15305	55	GC16P008788	12.5685	https://www.genecards.org/cgi-bin/carddisp.pl?gene=PMM2
SCARB1	Scavenger Receptor Class B Member 1	Protein Coding	Q8WTV0	56	GC12M124776	12.5677	https://www.genecards.org/cgi-bin/carddisp.pl?gene=SCARB1
UMPS	Uridine Monophosphate Synthetase	Protein Coding	P11172	55	GC03P124730	12.5596	https://www.genecards.org/cgi-bin/carddisp.pl?gene=UMPS
VIM	Vimentin	Protein Coding	P08670	60	GC10P017227	12.5565	https://www.genecards.org/cgi-bin/carddisp.pl?gene=VIM
SLC7A9	Solute Carrier Family 7 Member 9	Protein Coding	P82251	51	GC19M032830	12.5465	https://www.genecards.org/cgi-bin/carddisp.pl?gene=SLC7A9
F3	Coagulation Factor III, Tissue Factor	Protein Coding	P13726	54	GC01M094873	12.4987	https://www.genecards.org/cgi-bin/carddisp.pl?gene=F3
GRN	Granulin Precursor	Protein Coding	P28799	56	GC17P044345	12.4708	https://www.genecards.org/cgi-bin/carddisp.pl?gene=GRN
LRP1	LDL Receptor Related Protein 1	Protein Coding	Q07954	56	GC12P057128	12.437	https://www.genecards.org/cgi-bin/carddisp.pl?gene=LRP1
EHHADH	Enoyl-CoA Hydratase And 3-Hydroxyacyl CoA Dehydrogenase	Protein Coding	Q08426	51	GC03M185190	12.4012	https://www.genecards.org/cgi-bin/carddisp.pl?gene=EHHADH
ARG2	Arginase 2	Protein Coding	P78540	54	GC14P067619	12.4011	https://www.genecards.org/cgi-bin/carddisp.pl?gene=ARG2
FOLR1	Folate Receptor Alpha	Protein Coding	P15328	57	GC11P089452	12.3742	https://www.genecards.org/cgi-bin/carddisp.pl?gene=FOLR1
CBL	Cbl Proto-Oncogene	Protein Coding	P22681	59	GC11P119206	12.374	https://www.genecards.org/cgi-bin/carddisp.pl?gene=CBL
BAX	BCL2 Associated X, Apoptosis Regulator	Protein Coding	Q07812	60	GC19P048954	12.3397	https://www.genecards.org/cgi-bin/carddisp.pl?gene=BAX
ITGB3	Integrin Subunit Beta 3	Protein Coding	P05106	61	GC17P112532	12.3392	https://www.genecards.org/cgi-bin/carddisp.pl?gene=ITGB3
OPRM1	Opioid Receptor Mu 1	Protein Coding	P35372	57	GC06P154267	12.3349	https://www.genecards.org/cgi-bin/carddisp.pl?gene=OPRM1
FPGS	Folylpolyglutamate Synthase	Protein Coding	Q05932	50	GC09P127794	12.3344	https://www.genecards.org/cgi-bin/carddisp.pl?gene=FPGS
LTF	Lactotransferrin	Protein Coding	P02788	54	GC03M046435	12.3329	https://www.genecards.org/cgi-bin/carddisp.pl?gene=LTF
PRMT1	Protein Arginine Methyltransferase 1	Protein Coding	Q99873	56	GC19P049675	12.3197	https://www.genecards.org/cgi-bin/carddisp.pl?gene=PRMT1
SOD3	Superoxide Dismutase 3	Protein Coding	P08294	52	GC04P025034	12.2817	https://www.genecards.org/cgi-bin/carddisp.pl?gene=SOD3
FGFR2	Fibroblast Growth Factor Receptor 2	Protein Coding	P21802	64	GC10M121478	12.2667	https://www.genecards.org/cgi-bin/carddisp.pl?gene=FGFR2
ARSB	Arylsulfatase B	Protein Coding	P15848	55	GC05M078777	12.2553	https://www.genecards.org/cgi-bin/carddisp.pl?gene=ARSB
ALDH3A2	Aldehyde Dehydrogenase 3 Family Member A2	Protein Coding	P51648	54	GC17P019648	12.2238	https://www.genecards.org/cgi-bin/carddisp.pl?gene=ALDH3A2
LOC126859690	MED14-Independent Group 3 Enhancer GRCh37_chr6:51888848-51890047	Functional Element		8	GC06P138298	12.2141	https://www.genecards.org/cgi-bin/carddisp.pl?gene=LOC126859690
MIR130A	MicroRNA 130a	RNA Gene		29	GC11P057641	12.213	https://www.genecards.org/cgi-bin/carddisp.pl?gene=MIR130A
NR1I3	Nuclear Receptor Subfamily 1 Group I Member 3	Protein Coding	Q14994	53	GC01M161229	12.2123	https://www.genecards.org/cgi-bin/carddisp.pl?gene=NR1I3
RB1	RB Transcriptional Corepressor 1	Protein Coding	P06400	57	GC13P048303	12.2114	https://www.genecards.org/cgi-bin/carddisp.pl?gene=RB1
CPQ	Carboxypeptidase Q	Protein Coding	Q9Y646	47	GC08P096645	12.2091	https://www.genecards.org/cgi-bin/carddisp.pl?gene=CPQ
CYB5R3	Cytochrome B5 Reductase 3	Protein Coding	P00387	54	GC22M077135	12.1967	https://www.genecards.org/cgi-bin/carddisp.pl?gene=CYB5R3
CRYAA	Crystallin Alpha A	Protein Coding	P02489	53	GC21P043169	12.1928	https://www.genecards.org/cgi-bin/carddisp.pl?gene=CRYAA
IL1R1	Interleukin 1 Receptor Type 1	Protein Coding	P14778	56	GC02P102136	12.1549	https://www.genecards.org/cgi-bin/carddisp.pl?gene=IL1R1
CAPN1	Calpain 1	Protein Coding	P07384	59	GC11P089060	12.1397	https://www.genecards.org/cgi-bin/carddisp.pl?gene=CAPN1
CKM	Creatine Kinase, M-Type	Protein Coding	P06732	53	GC19M045306	12.1025	https://www.genecards.org/cgi-bin/carddisp.pl?gene=CKM
ALDH1L1	Aldehyde Dehydrogenase 1 Family Member L1	Protein Coding	O75891	48	GC03M126103	12.0973	https://www.genecards.org/cgi-bin/carddisp.pl?gene=ALDH1L1
SDHA	Succinate Dehydrogenase Complex Flavoprotein Subunit A	Protein Coding	P31040	57	GC05P000229	12.0871	https://www.genecards.org/cgi-bin/carddisp.pl?gene=SDHA
CHKA	Choline Kinase Alpha	Protein Coding	P35790	52	GC11M068052	12.0854	https://www.genecards.org/cgi-bin/carddisp.pl?gene=CHKA
GCH1	GTP Cyclohydrolase 1	Protein Coding	P30793	56	GC14M054842	12.069	https://www.genecards.org/cgi-bin/carddisp.pl?gene=GCH1
EHMT2	Euchromatic Histone Lysine Methyltransferase 2	Protein Coding	Q96KQ7	55	GC06M031879	12.0613	https://www.genecards.org/cgi-bin/carddisp.pl?gene=EHMT2
FN1	Fibronectin 1	Protein Coding	P02751	59	GC02M215360	12.0541	https://www.genecards.org/cgi-bin/carddisp.pl?gene=FN1
KCNQ1	Potassium Voltage-Gated Channel Subfamily Q Member 1	Protein Coding	P51787	58	GC11P002444	12.0495	https://www.genecards.org/cgi-bin/carddisp.pl?gene=KCNQ1
TG	Thyroglobulin	Protein Coding	P01266	53	GC08P132866	12.0483	https://www.genecards.org/cgi-bin/carddisp.pl?gene=TG
ENO1	Enolase 1	Protein Coding	P06733	56	GC01M008861	12.0209	https://www.genecards.org/cgi-bin/carddisp.pl?gene=ENO1
SLC1A4	Solute Carrier Family 1 Member 4	Protein Coding	P43007	53	GC02P064988	11.9846	https://www.genecards.org/cgi-bin/carddisp.pl?gene=SLC1A4
SLC3A1	Solute Carrier Family 3 Member 1	Protein Coding	Q07837	56	GC02P044275	11.9593	https://www.genecards.org/cgi-bin/carddisp.pl?gene=SLC3A1
RHOA	Ras Homolog Family Member A	Protein Coding	P61586	59	GC03M049359	11.9445	https://www.genecards.org/cgi-bin/carddisp.pl?gene=RHOA
SPP1	Secreted Phosphoprotein 1	Protein Coding	P10451	54	GC04P087975	11.9432	https://www.genecards.org/cgi-bin/carddisp.pl?gene=SPP1
PIK3R1	Phosphoinositide-3-Kinase Regulatory Subunit 1	Protein Coding	P27986	60	GC05P068215	11.9299	https://www.genecards.org/cgi-bin/carddisp.pl?gene=PIK3R1
PLIN1	Perilipin 1	Protein Coding	O60240	55	GC15M089664	11.9287	https://www.genecards.org/cgi-bin/carddisp.pl?gene=PLIN1
TRA-TGC7-1	TRNA-Ala (Anticodon TGC) 7-1	RNA Gene		14	GC06M093612	11.9022	https://www.genecards.org/cgi-bin/carddisp.pl?gene=TRA-TGC7-1
GUSB	Glucuronidase Beta	Protein Coding	P08236	56	GC07M065960	11.8877	https://www.genecards.org/cgi-bin/carddisp.pl?gene=GUSB
ATOX1	Antioxidant 1 Copper Chaperone	Protein Coding	O00244	50	GC05M151743	11.8646	https://www.genecards.org/cgi-bin/carddisp.pl?gene=ATOX1
SLPI	Secretory Leukocyte Peptidase Inhibitor	Protein Coding	P03973	50	GC20M045252	11.8584	https://www.genecards.org/cgi-bin/carddisp.pl?gene=SLPI
AQP2	Aquaporin 2	Protein Coding	P41181	55	GC12P049950	11.8489	https://www.genecards.org/cgi-bin/carddisp.pl?gene=AQP2
SLC6A8	Solute Carrier Family 6 Member 8	Protein Coding	P48029	55	GC0XP153690	11.8303	https://www.genecards.org/cgi-bin/carddisp.pl?gene=SLC6A8
CUL3	Cullin 3	Protein Coding	Q13618	57	GC02M224470	11.8139	https://www.genecards.org/cgi-bin/carddisp.pl?gene=CUL3
NAMPT	Nicotinamide Phosphoribosyltransferase	Protein Coding	P43490	55	GC07M106248	11.8072	https://www.genecards.org/cgi-bin/carddisp.pl?gene=NAMPT
BMP2	Bone Morphogenetic Protein 2	Protein Coding	P12643	55	GC20P006767	11.8064	https://www.genecards.org/cgi-bin/carddisp.pl?gene=BMP2
MT-ND6	Mitochondrially Encoded NADH:Ubiquinone Oxidoreductase Core Subunit 6	Protein Coding	P03923	40	GCMTM014151	11.8054	https://www.genecards.org/cgi-bin/carddisp.pl?gene=MT-ND6
ATP5F1A	ATP Synthase F1 Subunit Alpha	Protein Coding	P25705	54	GC18M046081	11.7975	https://www.genecards.org/cgi-bin/carddisp.pl?gene=ATP5F1A
RXRA	Retinoid X Receptor Alpha	Protein Coding	P19793	57	GC09P134317	11.791	https://www.genecards.org/cgi-bin/carddisp.pl?gene=RXRA
GLO1	Glyoxalase I	Protein Coding	Q04760	54	GC06M093944	11.7882	https://www.genecards.org/cgi-bin/carddisp.pl?gene=GLO1
EPO	Erythropoietin	Protein Coding	P01588	52	GC07P100720	11.7701	https://www.genecards.org/cgi-bin/carddisp.pl?gene=EPO
UCHL1	Ubiquitin C-Terminal Hydrolase L1	Protein Coding	P09936	61	GC04P041256	11.7656	https://www.genecards.org/cgi-bin/carddisp.pl?gene=UCHL1
MVK	Mevalonate Kinase	Protein Coding	Q03426	55	GC12P109573	11.7612	https://www.genecards.org/cgi-bin/carddisp.pl?gene=MVK
NR1H3	Nuclear Receptor Subfamily 1 Group H Member 3	Protein Coding	Q13133	55	GC11P047248	11.7563	https://www.genecards.org/cgi-bin/carddisp.pl?gene=NR1H3
STAT1	Signal Transducer And Activator Of Transcription 1	Protein Coding	P42224	61	GC02M190908	11.7561	https://www.genecards.org/cgi-bin/carddisp.pl?gene=STAT1
PRL	Prolactin	Protein Coding	P01236	53	GC06M022287	11.751	https://www.genecards.org/cgi-bin/carddisp.pl?gene=PRL
HK1	Hexokinase 1	Protein Coding	P19367	59	GC10P069269	11.7289	https://www.genecards.org/cgi-bin/carddisp.pl?gene=HK1
KRT14	Keratin 14	Protein Coding	P02533	55	GC17M041582	11.7228	https://www.genecards.org/cgi-bin/carddisp.pl?gene=KRT14
TUBB	Tubulin Beta Class I	Protein Coding	P07437	58	GC06P134798	11.7199	https://www.genecards.org/cgi-bin/carddisp.pl?gene=TUBB
SELP	Selectin P	Protein Coding	P16109	54	GC01M169558	11.7024	https://www.genecards.org/cgi-bin/carddisp.pl?gene=SELP
TIMP1	TIMP Metallopeptidase Inhibitor 1	Protein Coding	P01033	54	GC0XP057483	11.7017	https://www.genecards.org/cgi-bin/carddisp.pl?gene=TIMP1
ADAMTSL1	ADAMTS Like 1	Protein Coding	Q8N6G6	50	GC09P017906	11.7015	https://www.genecards.org/cgi-bin/carddisp.pl?gene=ADAMTSL1
MUC5AC	Mucin 5AC, Oligomeric Mucus/Gel-Forming	Protein Coding	P98088	48	GC11P010637	11.6979	https://www.genecards.org/cgi-bin/carddisp.pl?gene=MUC5AC
ABCG2	ATP Binding Cassette Subfamily G Member 2 (JR Blood Group)	Protein Coding	Q9UNQ0	59	GC04M088090	11.6677	https://www.genecards.org/cgi-bin/carddisp.pl?gene=ABCG2
SLC37A4	Solute Carrier Family 37 Member 4	Protein Coding	O43826	51	GC11M126542	11.6654	https://www.genecards.org/cgi-bin/carddisp.pl?gene=SLC37A4
SLC34A1	Solute Carrier Family 34 Member 1	Protein Coding	Q06495	53	GC05P186655	11.6343	https://www.genecards.org/cgi-bin/carddisp.pl?gene=SLC34A1
VIP	Vasoactive Intestinal Peptide	Protein Coding	P01282	53	GC06P152750	11.6253	https://www.genecards.org/cgi-bin/carddisp.pl?gene=VIP
MIRLET7C	MicroRNA Let-7c	RNA Gene		29	GC21P018103	11.625	https://www.genecards.org/cgi-bin/carddisp.pl?gene=MIRLET7C
PRKAB1	Protein Kinase AMP-Activated Non-Catalytic Subunit Beta 1	Protein Coding	Q9Y478	56	GC12P119667	11.6158	https://www.genecards.org/cgi-bin/carddisp.pl?gene=PRKAB1
DNMT3B	DNA Methyltransferase 3 Beta	Protein Coding	Q9UBC3	60	GC20P032762	11.6154	https://www.genecards.org/cgi-bin/carddisp.pl?gene=DNMT3B
LAP3	Leucine Aminopeptidase 3	Protein Coding	P28838	51	GC04P024707	11.6091	https://www.genecards.org/cgi-bin/carddisp.pl?gene=LAP3
HBG2	Hemoglobin Subunit Gamma 2	Protein Coding	P69892	50	GC11M012035	11.5903	https://www.genecards.org/cgi-bin/carddisp.pl?gene=HBG2
TARS1	Threonyl-TRNA Synthetase 1	Protein Coding	P26639	51	GC05P033466	11.5781	https://www.genecards.org/cgi-bin/carddisp.pl?gene=TARS1
DIO2	Iodothyronine Deiodinase 2	Protein Coding	Q92813	48	GC14M080197	11.548	https://www.genecards.org/cgi-bin/carddisp.pl?gene=DIO2
MT-CO2	Mitochondrially Encoded Cytochrome C Oxidase II	Protein Coding	P00403	42	GCMTP007587	11.5276	https://www.genecards.org/cgi-bin/carddisp.pl?gene=MT-CO2
IDH2	Isocitrate Dehydrogenase (NADP(+)) 2	Protein Coding	P48735	60	GC15M090083	11.5063	https://www.genecards.org/cgi-bin/carddisp.pl?gene=IDH2
GFAP	Glial Fibrillary Acidic Protein	Protein Coding	P14136	57	GC17M077883	11.494	https://www.genecards.org/cgi-bin/carddisp.pl?gene=GFAP
PLA2G2A	Phospholipase A2 Group IIA	Protein Coding	P14555	55	GC01M019975	11.4902	https://www.genecards.org/cgi-bin/carddisp.pl?gene=PLA2G2A
ACP1	Acid Phosphatase 1	Protein Coding	P24666	52	GC02P000841	11.4805	https://www.genecards.org/cgi-bin/carddisp.pl?gene=ACP1
STK11	Serine/Threonine Kinase 11	Protein Coding	Q15831	59	GC19P001177	11.4522	https://www.genecards.org/cgi-bin/carddisp.pl?gene=STK11
HEXA	Hexosaminidase Subunit Alpha	Protein Coding	P06865	55	GC15M072340	11.4434	https://www.genecards.org/cgi-bin/carddisp.pl?gene=HEXA
RARS1	Arginyl-TRNA Synthetase 1	Protein Coding	P54136	53	GC05P168487	11.3981	https://www.genecards.org/cgi-bin/carddisp.pl?gene=RARS1
TRC-GCA24-1	TRNA-Cys (GCA) 24-1	RNA Gene		11	GC17M077502	11.3882	https://www.genecards.org/cgi-bin/carddisp.pl?gene=TRC-GCA24-1
EP300	E1A Binding Protein P300	Protein Coding	Q09472	61	GC22P070686	11.3845	https://www.genecards.org/cgi-bin/carddisp.pl?gene=EP300
MIR146B	MicroRNA 146b	RNA Gene		29	GC10P102436	11.3789	https://www.genecards.org/cgi-bin/carddisp.pl?gene=MIR146B
XIAP	X-Linked Inhibitor Of Apoptosis	Protein Coding	P98170	60	GC0XP123859	11.3788	https://www.genecards.org/cgi-bin/carddisp.pl?gene=XIAP
HTT	Huntingtin	Protein Coding	P42858	53	GC04P003041	11.3699	https://www.genecards.org/cgi-bin/carddisp.pl?gene=HTT
PCK1	Phosphoenolpyruvate Carboxykinase 1	Protein Coding	P35558	56	GC20P057561	11.3615	https://www.genecards.org/cgi-bin/carddisp.pl?gene=PCK1
AGRP	Agouti Related Neuropeptide	Protein Coding	O00253	48	GC16M067482	11.3547	https://www.genecards.org/cgi-bin/carddisp.pl?gene=AGRP
DBT	Dihydrolipoamide Branched Chain Transacylase E2	Protein Coding	P11182	51	GC01M100186	11.3497	https://www.genecards.org/cgi-bin/carddisp.pl?gene=DBT
KMT2A	Lysine Methyltransferase 2A	Protein Coding	Q03164	56	GC11P118436	11.3406	https://www.genecards.org/cgi-bin/carddisp.pl?gene=KMT2A
ABAT	4-Aminobutyrate Aminotransferase	Protein Coding	P80404	55	GC16P008674	11.3375	https://www.genecards.org/cgi-bin/carddisp.pl?gene=ABAT
SRM	Spermidine Synthase	Protein Coding	P19623	48	GC01M011054	11.3246	https://www.genecards.org/cgi-bin/carddisp.pl?gene=SRM
SQOR	Sulfide Quinone Oxidoreductase	Protein Coding	Q9Y6N5	48	GC15P157247	11.3192	https://www.genecards.org/cgi-bin/carddisp.pl?gene=SQOR
ASAH1	N-Acylsphingosine Amidohydrolase 1	Protein Coding	Q13510	57	GC08M018055	11.3147	https://www.genecards.org/cgi-bin/carddisp.pl?gene=ASAH1
ABO	ABO, Alpha 1-3-N-Acetylgalactosaminyltransferase And Alpha 1-3-Galactosyltransferase	Protein Coding	P16442	46	GC09M133250	11.3036	https://www.genecards.org/cgi-bin/carddisp.pl?gene=ABO
AKT2	AKT Serine/Threonine Kinase 2	Protein Coding	P31751	62	GC19M040230	11.2983	https://www.genecards.org/cgi-bin/carddisp.pl?gene=AKT2
IL4I1	Interleukin 4 Induced 1	Protein Coding	Q96RQ9	45	GC19M093107	11.2578	https://www.genecards.org/cgi-bin/carddisp.pl?gene=IL4I1
ALPP	Alkaline Phosphatase, Placental	Protein Coding	P05187	53	GC02P232378	11.2522	https://www.genecards.org/cgi-bin/carddisp.pl?gene=ALPP
THRB	Thyroid Hormone Receptor Beta	Protein Coding	P10828	58	GC03M024117	11.245	https://www.genecards.org/cgi-bin/carddisp.pl?gene=THRB
NR4A1	Nuclear Receptor Subfamily 4 Group A Member 1	Protein Coding	P22736	55	GC12P052022	11.2352	https://www.genecards.org/cgi-bin/carddisp.pl?gene=NR4A1
SQSTM1	Sequestosome 1	Protein Coding	Q13501	58	GC05P179806	11.2253	https://www.genecards.org/cgi-bin/carddisp.pl?gene=SQSTM1
GSK3B	Glycogen Synthase Kinase 3 Beta	Protein Coding	P49841	59	GC03M119821	11.2015	https://www.genecards.org/cgi-bin/carddisp.pl?gene=GSK3B
FASLG	Fas Ligand	Protein Coding	P48023	57	GC01P172659	11.1706	https://www.genecards.org/cgi-bin/carddisp.pl?gene=FASLG
IL4	Interleukin 4	Protein Coding	P05112	55	GC05P132673	11.1264	https://www.genecards.org/cgi-bin/carddisp.pl?gene=IL4
CHGA	Chromogranin A	Protein Coding	P10645	53	GC14P092990	11.1002	https://www.genecards.org/cgi-bin/carddisp.pl?gene=CHGA
PTGS1	Prostaglandin-Endoperoxide Synthase 1	Protein Coding	P23219	55	GC09P122370	11.0586	https://www.genecards.org/cgi-bin/carddisp.pl?gene=PTGS1
GSTA1	Glutathione S-Transferase Alpha 1	Protein Coding	P08263	50	GC06M052791	11.0539	https://www.genecards.org/cgi-bin/carddisp.pl?gene=GSTA1
NFKB1	Nuclear Factor Kappa B Subunit 1	Protein Coding	P19838	61	GC04P102501	11.0432	https://www.genecards.org/cgi-bin/carddisp.pl?gene=NFKB1
PPCS	Phosphopantothenoylcysteine Synthetase	Protein Coding	Q9HAB8	48	GC01P042456	11.0331	https://www.genecards.org/cgi-bin/carddisp.pl?gene=PPCS
HBA1	Hemoglobin Subunit Alpha 1	Protein Coding	P69905	51	GC16P080149	11.0323	https://www.genecards.org/cgi-bin/carddisp.pl?gene=HBA1
CDK1	Cyclin Dependent Kinase 1	Protein Coding	P06493	56	GC10P060772	11.015	https://www.genecards.org/cgi-bin/carddisp.pl?gene=CDK1
PON2	Paraoxonase 2	Protein Coding	Q15165	52	GC07M095404	11.0068	https://www.genecards.org/cgi-bin/carddisp.pl?gene=PON2
SLC25A15	Solute Carrier Family 25 Member 15	Protein Coding	Q9Y619	51	GC13P040789	11.0036	https://www.genecards.org/cgi-bin/carddisp.pl?gene=SLC25A15
AADAT	Aminoadipate Aminotransferase	Protein Coding	Q8N5Z0	47	GC04M170060	11.0035	https://www.genecards.org/cgi-bin/carddisp.pl?gene=AADAT
CALCA	Calcitonin Related Polypeptide Alpha	Protein Coding	P06881	52	GC11M014966	10.9911	https://www.genecards.org/cgi-bin/carddisp.pl?gene=CALCA
LRPPRC	Leucine Rich Pentatricopeptide Repeat Containing	Protein Coding	P42704	51	GC02M043886	10.9894	https://www.genecards.org/cgi-bin/carddisp.pl?gene=LRPPRC
TXNRD1	Thioredoxin Reductase 1	Protein Coding	Q16881	52	GC12P104215	10.9822	https://www.genecards.org/cgi-bin/carddisp.pl?gene=TXNRD1
HSPA1A	Heat Shock Protein Family A (Hsp70) Member 1A	Protein Coding	P0DMV8	55	GC06P134838	10.9792	https://www.genecards.org/cgi-bin/carddisp.pl?gene=HSPA1A
ACOX1	Acyl-CoA Oxidase 1	Protein Coding	Q15067	54	GC17M075941	10.9674	https://www.genecards.org/cgi-bin/carddisp.pl?gene=ACOX1
RRM2B	Ribonucleotide Reductase Regulatory TP53 Inducible Subunit M2B	Protein Coding	Q7LG56	57	GC08M102204	10.9365	https://www.genecards.org/cgi-bin/carddisp.pl?gene=RRM2B
CREB1	CAMP Responsive Element Binding Protein 1	Protein Coding	P16220	59	GC02P207529	10.9174	https://www.genecards.org/cgi-bin/carddisp.pl?gene=CREB1
TFAM	Transcription Factor A, Mitochondrial	Protein Coding	Q00059	54	GC10P058385	10.8908	https://www.genecards.org/cgi-bin/carddisp.pl?gene=TFAM
LIPG	Lipase G, Endothelial Type	Protein Coding	Q9Y5X9	51	GC18P049560	10.8897	https://www.genecards.org/cgi-bin/carddisp.pl?gene=LIPG
COL1A2	Collagen Type I Alpha 2 Chain	Protein Coding	P08123	56	GC07P094394	10.8805	https://www.genecards.org/cgi-bin/carddisp.pl?gene=COL1A2
AASS	Aminoadipate-Semialdehyde Synthase	Protein Coding	Q9UDR5	50	GC07M122073	10.8713	https://www.genecards.org/cgi-bin/carddisp.pl?gene=AASS
WWOX	WW Domain Containing Oxidoreductase	Protein Coding	Q9NZC7	54	GC16P078099	10.8699	https://www.genecards.org/cgi-bin/carddisp.pl?gene=WWOX
FOS	Fos Proto-Oncogene, AP-1 Transcription Factor Subunit	Protein Coding	P01100	59	GC14P075278	10.8632	https://www.genecards.org/cgi-bin/carddisp.pl?gene=FOS
CAPN2	Calpain 2	Protein Coding	P17655	56	GC01P223701	10.8461	https://www.genecards.org/cgi-bin/carddisp.pl?gene=CAPN2
ADAMTS13	ADAM Metallopeptidase With Thrombospondin Type 1 Motif 13	Protein Coding	Q76LX8	56	GC09P133414	10.8431	https://www.genecards.org/cgi-bin/carddisp.pl?gene=ADAMTS13
CD44	CD44 Molecule (IN Blood Group)	Protein Coding	P16070	57	GC11P035139	10.8341	https://www.genecards.org/cgi-bin/carddisp.pl?gene=CD44
PRDX4	Peroxiredoxin 4	Protein Coding	Q13162	48	GC0XP023665	10.8255	https://www.genecards.org/cgi-bin/carddisp.pl?gene=PRDX4
LALBA	Lactalbumin Alpha	Protein Coding	P00709	47	GC12M048567	10.8237	https://www.genecards.org/cgi-bin/carddisp.pl?gene=LALBA
PNMT	Phenylethanolamine N-Methyltransferase	Protein Coding	P11086	52	GC17P039667	10.8083	https://www.genecards.org/cgi-bin/carddisp.pl?gene=PNMT
AMN	Amnion Associated Transmembrane Protein	Protein Coding	Q9BXJ7	48	GC14P102922	10.7974	https://www.genecards.org/cgi-bin/carddisp.pl?gene=AMN
PRPS1	Phosphoribosyl Pyrophosphate Synthetase 1	Protein Coding	P60891	56	GC0XP107628	10.7948	https://www.genecards.org/cgi-bin/carddisp.pl?gene=PRPS1
IKBKB	Inhibitor Of Nuclear Factor Kappa B Kinase Subunit Beta	Protein Coding	O14920	62	GC08P042271	10.7942	https://www.genecards.org/cgi-bin/carddisp.pl?gene=IKBKB
MT-RNR1	Mitochondrially Encoded 12S RRNA	RNA Gene	A0A0C5B5G6	21	GCMTP000642	10.7921	https://www.genecards.org/cgi-bin/carddisp.pl?gene=MT-RNR1
APEX1	Apurinic/Apyrimidinic Endodeoxyribonuclease 1	Protein Coding	P27695	54	GC14P020455	10.7884	https://www.genecards.org/cgi-bin/carddisp.pl?gene=APEX1
NGF	Nerve Growth Factor	Protein Coding	P01138	60	GC01M115285	10.779	https://www.genecards.org/cgi-bin/carddisp.pl?gene=NGF
AMBP	Alpha-1-Microglobulin/Bikunin Precursor	Protein Coding	P02760	52	GC09M114060	10.7698	https://www.genecards.org/cgi-bin/carddisp.pl?gene=AMBP
MIR155	MicroRNA 155	RNA Gene		29	GC21P025573	10.7666	https://www.genecards.org/cgi-bin/carddisp.pl?gene=MIR155
FOXO1	Forkhead Box O1	Protein Coding	Q12778	60	GC13M040555	10.7637	https://www.genecards.org/cgi-bin/carddisp.pl?gene=FOXO1
CRH	Corticotropin Releasing Hormone	Protein Coding	P06850	52	GC08M066176	10.7531	https://www.genecards.org/cgi-bin/carddisp.pl?gene=CRH
PDYN	Prodynorphin	Protein Coding	P01213	54	GC20M001978	10.7517	https://www.genecards.org/cgi-bin/carddisp.pl?gene=PDYN
CCN2	Cellular Communication Network Factor 2	Protein Coding	P29279	54	GC06M131948	10.7438	https://www.genecards.org/cgi-bin/carddisp.pl?gene=CCN2
BACE1	Beta-Secretase 1	Protein Coding	P56817	56	GC11M117285	10.7289	https://www.genecards.org/cgi-bin/carddisp.pl?gene=BACE1
IGFBP4	Insulin Like Growth Factor Binding Protein 4	Protein Coding	P22692	52	GC17P040443	10.7268	https://www.genecards.org/cgi-bin/carddisp.pl?gene=IGFBP4
LGALS1	Galectin 1	Protein Coding	P09382	52	GC22P037675	10.7065	https://www.genecards.org/cgi-bin/carddisp.pl?gene=LGALS1
FMO1	Flavin Containing Dimethylaniline Monoxygenase 1	Protein Coding	Q01740	47	GC01P171248	10.7034	https://www.genecards.org/cgi-bin/carddisp.pl?gene=FMO1
MIR10B	MicroRNA 10b	RNA Gene		29	GC02P176150	10.7004	https://www.genecards.org/cgi-bin/carddisp.pl?gene=MIR10B
PDP1	Pyruvate Dehydrogenase Phosphatase Catalytic Subunit 1	Protein Coding	Q9P0J1	56	GC08P093857	10.6966	https://www.genecards.org/cgi-bin/carddisp.pl?gene=PDP1
NF1	Neurofibromin 1	Protein Coding	P21359	56	GC17P031094	10.6953	https://www.genecards.org/cgi-bin/carddisp.pl?gene=NF1
MT-ND4	Mitochondrially Encoded NADH:Ubiquinone Oxidoreductase Core Subunit 4	Protein Coding	P03905	40	GCMTP010762	10.6904	https://www.genecards.org/cgi-bin/carddisp.pl?gene=MT-ND4
SETD1B	SET Domain Containing 1B, Histone Lysine Methyltransferase	Protein Coding	Q9UPS6	47	GC12P133271	10.6817	https://www.genecards.org/cgi-bin/carddisp.pl?gene=SETD1B
MGAM	Maltase-Glucoamylase	Protein Coding	O43451	52	GC07P159421	10.6815	https://www.genecards.org/cgi-bin/carddisp.pl?gene=MGAM
PLA2G6	Phospholipase A2 Group VI	Protein Coding	O60733	55	GC22M078732	10.661	https://www.genecards.org/cgi-bin/carddisp.pl?gene=PLA2G6
CCK	Cholecystokinin	Protein Coding	P06307	51	GC03M042274	10.6477	https://www.genecards.org/cgi-bin/carddisp.pl?gene=CCK
CLCNKB	Chloride Voltage-Gated Channel Kb	Protein Coding	P51801	51	GC01P040859	10.6461	https://www.genecards.org/cgi-bin/carddisp.pl?gene=CLCNKB
KIT	KIT Proto-Oncogene, Receptor Tyrosine Kinase	Protein Coding	P10721	62	GC04P054657	10.6416	https://www.genecards.org/cgi-bin/carddisp.pl?gene=KIT
SURF1	SURF1 Cytochrome C Oxidase Assembly Factor	Protein Coding	Q15526	50	GC09M133351	10.6257	https://www.genecards.org/cgi-bin/carddisp.pl?gene=SURF1
BRAF	B-Raf Proto-Oncogene, Serine/Threonine Kinase	Protein Coding	P15056	62	GC07M140773	10.6156	https://www.genecards.org/cgi-bin/carddisp.pl?gene=BRAF
UBE2I	Ubiquitin Conjugating Enzyme E2 I	Protein Coding	P63279	56	GC16P080184	10.6094	https://www.genecards.org/cgi-bin/carddisp.pl?gene=UBE2I
SLC6A2	Solute Carrier Family 6 Member 2	Protein Coding	P23975	55	GC16P082398	10.5952	https://www.genecards.org/cgi-bin/carddisp.pl?gene=SLC6A2
MAPK14	Mitogen-Activated Protein Kinase 14	Protein Coding	Q16539	60	GC06P134977	10.5874	https://www.genecards.org/cgi-bin/carddisp.pl?gene=MAPK14
ALDH1A1	Aldehyde Dehydrogenase 1 Family Member A1	Protein Coding	P00352	56	GC09M072900	10.585	https://www.genecards.org/cgi-bin/carddisp.pl?gene=ALDH1A1
PRODH	Proline Dehydrogenase 1	Protein Coding	O43272	54	GC22M018912	10.582	https://www.genecards.org/cgi-bin/carddisp.pl?gene=PRODH
ATF4	Activating Transcription Factor 4	Protein Coding	P18848	55	GC22P039519	10.5713	https://www.genecards.org/cgi-bin/carddisp.pl?gene=ATF4
MYB	MYB Proto-Oncogene, Transcription Factor	Protein Coding	P10242	56	GC06P135181	10.5614	https://www.genecards.org/cgi-bin/carddisp.pl?gene=MYB
TIMP3	TIMP Metallopeptidase Inhibitor 3	Protein Coding	P35625	52	GC22P070427	10.5584	https://www.genecards.org/cgi-bin/carddisp.pl?gene=TIMP3
SLC9A1	Solute Carrier Family 9 Member A1	Protein Coding	P19634	58	GC01M031098	10.5411	https://www.genecards.org/cgi-bin/carddisp.pl?gene=SLC9A1
MICAL1	Microtubule Associated Monooxygenase, Calponin And LIM Domain Containing 1	Protein Coding	Q8TDZ2	48	GC06M109444	10.5334	https://www.genecards.org/cgi-bin/carddisp.pl?gene=MICAL1
CTSA	Cathepsin A	Protein Coding	P10619	55	GC20P045890	10.5291	https://www.genecards.org/cgi-bin/carddisp.pl?gene=CTSA
EIF2S1	Eukaryotic Translation Initiation Factor 2 Subunit Alpha	Protein Coding	P05198	54	GC14P067359	10.5234	https://www.genecards.org/cgi-bin/carddisp.pl?gene=EIF2S1
S100B	S100 Calcium Binding Protein B	Protein Coding	P04271	53	GC21M053599	10.5114	https://www.genecards.org/cgi-bin/carddisp.pl?gene=S100B
UROD	Uroporphyrinogen Decarboxylase	Protein Coding	P06132	54	GC01P049890	10.5088	https://www.genecards.org/cgi-bin/carddisp.pl?gene=UROD
KYNU	Kynureninase	Protein Coding	Q16719	55	GC02P142877	10.5055	https://www.genecards.org/cgi-bin/carddisp.pl?gene=KYNU
SST	Somatostatin	Protein Coding	P61278	50	GC03M187668	10.504	https://www.genecards.org/cgi-bin/carddisp.pl?gene=SST
HPR	Haptoglobin-Related Protein	Protein Coding	P00739	48	GC16P083107	10.5008	https://www.genecards.org/cgi-bin/carddisp.pl?gene=HPR
KAT5	Lysine Acetyltransferase 5	Protein Coding	Q92993	58	GC11P065711	10.4776	https://www.genecards.org/cgi-bin/carddisp.pl?gene=KAT5
ATIC	5-Aminoimidazole-4-Carboxamide Ribonucleotide Formyltransferase/IMP Cyclohydrolase	Protein Coding	P31939	54	GC02P215311	10.4725	https://www.genecards.org/cgi-bin/carddisp.pl?gene=ATIC
ESR2	Estrogen Receptor 2	Protein Coding	Q92731	58	GC14M064084	10.4616	https://www.genecards.org/cgi-bin/carddisp.pl?gene=ESR2
AVP	Arginine Vasopressin	Protein Coding	P01185	54	GC20M003082	10.4572	https://www.genecards.org/cgi-bin/carddisp.pl?gene=AVP
PLP1	Proteolipid Protein 1	Protein Coding	P60201	52	GC0XP103773	10.4561	https://www.genecards.org/cgi-bin/carddisp.pl?gene=PLP1
LCT	Lactase	Protein Coding	P09848	51	GC02M135787	10.4288	https://www.genecards.org/cgi-bin/carddisp.pl?gene=LCT
NPPA	Natriuretic Peptide A	Protein Coding	P01160	53	GC01M014524	10.4255	https://www.genecards.org/cgi-bin/carddisp.pl?gene=NPPA
CELA2A	Chymotrypsin Like Elastase 2A	Protein Coding	P08217	50	GC01P015456	10.4227	https://www.genecards.org/cgi-bin/carddisp.pl?gene=CELA2A
IAPP	Islet Amyloid Polypeptide	Protein Coding	P10997	49	GC12P021354	10.418	https://www.genecards.org/cgi-bin/carddisp.pl?gene=IAPP
LOX	Lysyl Oxidase	Protein Coding	P28300	56	GC05M122063	10.4157	https://www.genecards.org/cgi-bin/carddisp.pl?gene=LOX
SFTPD	Surfactant Protein D	Protein Coding	P35247	53	GC10M079937	10.4019	https://www.genecards.org/cgi-bin/carddisp.pl?gene=SFTPD
AKR1C3	Aldo-Keto Reductase Family 1 Member C3	Protein Coding	P42330	54	GC10P005035	10.3934	https://www.genecards.org/cgi-bin/carddisp.pl?gene=AKR1C3
ANXA2	Annexin A2	Protein Coding	P07355	56	GC15M060347	10.3878	https://www.genecards.org/cgi-bin/carddisp.pl?gene=ANXA2
PGR	Progesterone Receptor	Protein Coding	P06401	59	GC11M126145	10.3648	https://www.genecards.org/cgi-bin/carddisp.pl?gene=PGR
SLC1A3	Solute Carrier Family 1 Member 3	Protein Coding	P43003	57	GC05P036687	10.3625	https://www.genecards.org/cgi-bin/carddisp.pl?gene=SLC1A3
MIR451A	MicroRNA 451a	RNA Gene		25	GC17M028861	10.3578	https://www.genecards.org/cgi-bin/carddisp.pl?gene=MIR451A
IL1A	Interleukin 1 Alpha	Protein Coding	P01583	54	GC02M112773	10.3509	https://www.genecards.org/cgi-bin/carddisp.pl?gene=IL1A
TGFBR2	Transforming Growth Factor Beta Receptor 2	Protein Coding	P37173	61	GC03P030623	10.3376	https://www.genecards.org/cgi-bin/carddisp.pl?gene=TGFBR2
VCP	Valosin Containing Protein	Protein Coding	P55072	58	GC09M035085	10.3366	https://www.genecards.org/cgi-bin/carddisp.pl?gene=VCP
PIK3C2A	Phosphatidylinositol-4-Phosphate 3-Kinase Catalytic Subunit Type 2 Alpha	Protein Coding	O00443	55	GC11M017940	10.3298	https://www.genecards.org/cgi-bin/carddisp.pl?gene=PIK3C2A
PRKCA	Protein Kinase C Alpha	Protein Coding	P17252	59	GC17P066302	10.3195	https://www.genecards.org/cgi-bin/carddisp.pl?gene=PRKCA
RARA	Retinoic Acid Receptor Alpha	Protein Coding	P10276	59	GC17P040309	10.3151	https://www.genecards.org/cgi-bin/carddisp.pl?gene=RARA
S100A9	S100 Calcium Binding Protein A9	Protein Coding	P06702	53	GC01P153357	10.3075	https://www.genecards.org/cgi-bin/carddisp.pl?gene=S100A9
KCNMA1	Potassium Calcium-Activated Channel Subfamily M Alpha 1	Protein Coding	Q12791	57	GC10M076869	10.2913	https://www.genecards.org/cgi-bin/carddisp.pl?gene=KCNMA1
ALDH7A1	Aldehyde Dehydrogenase 7 Family Member A1	Protein Coding	P49419	56	GC05M126541	10.2869	https://www.genecards.org/cgi-bin/carddisp.pl?gene=ALDH7A1
CDH1	Cadherin 1	Protein Coding	P12830	58	GC16P068737	10.283	https://www.genecards.org/cgi-bin/carddisp.pl?gene=CDH1
ERCC2	ERCC Excision Repair 2, TFIIH Core Complex Helicase Subunit	Protein Coding	P18074	56	GC19M045349	10.2521	https://www.genecards.org/cgi-bin/carddisp.pl?gene=ERCC2
SLC6A19	Solute Carrier Family 6 Member 19	Protein Coding	Q695T7	51	GC05P001201	10.2511	https://www.genecards.org/cgi-bin/carddisp.pl?gene=SLC6A19
MDM2	MDM2 Proto-Oncogene	Protein Coding	Q00987	62	GC12P068808	10.244	https://www.genecards.org/cgi-bin/carddisp.pl?gene=MDM2
EDN1	Endothelin 1	Protein Coding	P05305	58	GC06P012236	10.2374	https://www.genecards.org/cgi-bin/carddisp.pl?gene=EDN1
UBE3A	Ubiquitin Protein Ligase E3A	Protein Coding	Q05086	57	GC15M025333	10.2336	https://www.genecards.org/cgi-bin/carddisp.pl?gene=UBE3A
CSF1	Colony Stimulating Factor 1	Protein Coding	P09603	53	GC01P109911	10.229	https://www.genecards.org/cgi-bin/carddisp.pl?gene=CSF1
SP1	Sp1 Transcription Factor	Protein Coding	P08047	55	GC12P053380	10.2237	https://www.genecards.org/cgi-bin/carddisp.pl?gene=SP1
CFI	Complement Factor I	Protein Coding	P05156	55	GC04M109732	10.2166	https://www.genecards.org/cgi-bin/carddisp.pl?gene=CFI
CCL5	C-C Motif Chemokine Ligand 5	Protein Coding	P13501	52	GC17M035871	10.2158	https://www.genecards.org/cgi-bin/carddisp.pl?gene=CCL5
DGKE	Diacylglycerol Kinase Epsilon	Protein Coding	P52429	54	GC17P056834	10.2157	https://www.genecards.org/cgi-bin/carddisp.pl?gene=DGKE
TAC1	Tachykinin Precursor 1	Protein Coding	P20366	50	GC07P097734	10.2153	https://www.genecards.org/cgi-bin/carddisp.pl?gene=TAC1
AHCYL1	Adenosylhomocysteinase Like 1	Protein Coding	O43865	51	GC01P109984	10.2088	https://www.genecards.org/cgi-bin/carddisp.pl?gene=AHCYL1
CLOCK	Clock Circadian Regulator	Protein Coding	O15516	53	GC04M055427	10.1975	https://www.genecards.org/cgi-bin/carddisp.pl?gene=CLOCK
SHMT2	Serine Hydroxymethyltransferase 2	Protein Coding	P34897	55	GC12P057229	10.1879	https://www.genecards.org/cgi-bin/carddisp.pl?gene=SHMT2
INSIG1	Insulin Induced Gene 1	Protein Coding	O15503	46	GC07P155297	10.1646	https://www.genecards.org/cgi-bin/carddisp.pl?gene=INSIG1
HSP90B1	Heat Shock Protein 90 Beta Family Member 1	Protein Coding	P14625	55	GC12P103930	10.1576	https://www.genecards.org/cgi-bin/carddisp.pl?gene=HSP90B1
ITGA2	Integrin Subunit Alpha 2	Protein Coding	P17301	55	GC05P052989	10.1239	https://www.genecards.org/cgi-bin/carddisp.pl?gene=ITGA2
GGCX	Gamma-Glutamyl Carboxylase	Protein Coding	P38435	56	GC02M085544	10.1209	https://www.genecards.org/cgi-bin/carddisp.pl?gene=GGCX
CD14	CD14 Molecule	Protein Coding	P08571	54	GC05M140631	10.1174	https://www.genecards.org/cgi-bin/carddisp.pl?gene=CD14
NFKBIA	NFKB Inhibitor Alpha	Protein Coding	P25963	59	GC14M035401	10.1116	https://www.genecards.org/cgi-bin/carddisp.pl?gene=NFKBIA
GJA1	Gap Junction Protein Alpha 1	Protein Coding	P17302	59	GC06P136245	10.0937	https://www.genecards.org/cgi-bin/carddisp.pl?gene=GJA1
PDF	Peptide Deformylase, Mitochondrial	Protein Coding	Q9HBH1	38	GC16M073175	10.0923	https://www.genecards.org/cgi-bin/carddisp.pl?gene=PDF
ALDOA	Aldolase, Fructose-Bisphosphate A	Protein Coding	P04075	58	GC16P030064	10.0867	https://www.genecards.org/cgi-bin/carddisp.pl?gene=ALDOA
TK2	Thymidine Kinase 2	Protein Coding	O00142	51	GC16M066508	10.0833	https://www.genecards.org/cgi-bin/carddisp.pl?gene=TK2
IFNA2	Interferon Alpha 2	Protein Coding	P01563	52	GC09M021384	10.0623	https://www.genecards.org/cgi-bin/carddisp.pl?gene=IFNA2
PENK	Proenkephalin	Protein Coding	P01210	46	GC08M056436	10.0579	https://www.genecards.org/cgi-bin/carddisp.pl?gene=PENK
HBA2	Hemoglobin Subunit Alpha 2	Protein Coding	P69905	50	GC16P080150	10.0574	https://www.genecards.org/cgi-bin/carddisp.pl?gene=HBA2
ADH1C	Alcohol Dehydrogenase 1C (Class I), Gamma Polypeptide	Protein Coding	P00326	50	GC04M099336	10.0565	https://www.genecards.org/cgi-bin/carddisp.pl?gene=ADH1C
CAD	Carbamoyl-Phosphate Synthetase 2, Aspartate Transcarbamylase, And Dihydroorotase	Protein Coding	P27708	56	GC02P027217	10.0475	https://www.genecards.org/cgi-bin/carddisp.pl?gene=CAD
KRAS	KRAS Proto-Oncogene, GTPase	Protein Coding	P01116	61	GC12M029682	10.0447	https://www.genecards.org/cgi-bin/carddisp.pl?gene=KRAS
S100A8	S100 Calcium Binding Protein A8	Protein Coding	P05109	51	GC01M160881	10.0327	https://www.genecards.org/cgi-bin/carddisp.pl?gene=S100A8
TTN	Titin	Protein Coding	Q8WZ42	56	GC02M178525	10.0299	https://www.genecards.org/cgi-bin/carddisp.pl?gene=TTN
GNE	Glucosamine (UDP-N-Acetyl)-2-Epimerase/N-Acetylmannosamine Kinase	Protein Coding	Q9Y223	51	GC09M036214	10.0094	https://www.genecards.org/cgi-bin/carddisp.pl?gene=GNE
GGH	Gamma-Glutamyl Hydrolase	Protein Coding	Q92820	51	GC08M063014	9.98636	https://www.genecards.org/cgi-bin/carddisp.pl?gene=GGH
CLU	Clusterin	Protein Coding	P10909	56	GC08M027596	9.98586	https://www.genecards.org/cgi-bin/carddisp.pl?gene=CLU
CD40LG	CD40 Ligand	Protein Coding	P29965	59	GC0XP136649	9.98402	https://www.genecards.org/cgi-bin/carddisp.pl?gene=CD40LG
DPEP1	Dipeptidase 1	Protein Coding	P16444	52	GC16P089613	9.98196	https://www.genecards.org/cgi-bin/carddisp.pl?gene=DPEP1
GSTO1	Glutathione S-Transferase Omega 1	Protein Coding	P78417	53	GC10P104235	9.97582	https://www.genecards.org/cgi-bin/carddisp.pl?gene=GSTO1
SLC1A2	Solute Carrier Family 1 Member 2	Protein Coding	P43004	59	GC11M035267	9.97525	https://www.genecards.org/cgi-bin/carddisp.pl?gene=SLC1A2
APOA4	Apolipoprotein A4	Protein Coding	P06727	50	GC11M116820	9.97126	https://www.genecards.org/cgi-bin/carddisp.pl?gene=APOA4
ALOX12	Arachidonate 12-Lipoxygenase, 12S Type	Protein Coding	P18054	53	GC17P111131	9.94812	https://www.genecards.org/cgi-bin/carddisp.pl?gene=ALOX12
SLC15A1	Solute Carrier Family 15 Member 1	Protein Coding	P46059	50	GC13M098683	9.93727	https://www.genecards.org/cgi-bin/carddisp.pl?gene=SLC15A1
CDKN1A	Cyclin Dependent Kinase Inhibitor 1A	Protein Coding	P38936	58	GC06P134985	9.93622	https://www.genecards.org/cgi-bin/carddisp.pl?gene=CDKN1A
SLC9A3	Solute Carrier Family 9 Member A3	Protein Coding	P48764	56	GC05M000472	9.9312	https://www.genecards.org/cgi-bin/carddisp.pl?gene=SLC9A3
SNORD15A	Small Nucleolar RNA, C/D Box 15A	RNA Gene		23	GC11P075400	9.92053	https://www.genecards.org/cgi-bin/carddisp.pl?gene=SNORD15A
SLC5A2	Solute Carrier Family 5 Member 2	Protein Coding	P31639	56	GC16P081737	9.91548	https://www.genecards.org/cgi-bin/carddisp.pl?gene=SLC5A2
PRKAG2	Protein Kinase AMP-Activated Non-Catalytic Subunit Gamma 2	Protein Coding	Q9UGJ0	56	GC07M151556	9.89605	https://www.genecards.org/cgi-bin/carddisp.pl?gene=PRKAG2
TRPV6	Transient Receptor Potential Cation Channel Subfamily V Member 6	Protein Coding	Q9H1D0	55	GC07M142871	9.89603	https://www.genecards.org/cgi-bin/carddisp.pl?gene=TRPV6
NR4A2	Nuclear Receptor Subfamily 4 Group A Member 2	Protein Coding	P43354	54	GC02M156324	9.88598	https://www.genecards.org/cgi-bin/carddisp.pl?gene=NR4A2
NAT8	N-Acetyltransferase 8 (Putative)	Protein Coding	Q9UHE5	44	GC02M073640	9.87702	https://www.genecards.org/cgi-bin/carddisp.pl?gene=NAT8
GAL	Galanin And GMAP Prepropeptide	Protein Coding	P22466	54	GC11P089308	9.87437	https://www.genecards.org/cgi-bin/carddisp.pl?gene=GAL
MAPK3	Mitogen-Activated Protein Kinase 3	Protein Coding	P27361	58	GC16M044057	9.86359	https://www.genecards.org/cgi-bin/carddisp.pl?gene=MAPK3
NPC2	NPC Intracellular Cholesterol Transporter 2	Protein Coding	P61916	52	GC14M074476	9.85487	https://www.genecards.org/cgi-bin/carddisp.pl?gene=NPC2
DNM1L	Dynamin 1 Like	Protein Coding	O00429	57	GC12P032679	9.83803	https://www.genecards.org/cgi-bin/carddisp.pl?gene=DNM1L
MIR146A	MicroRNA 146a	RNA Gene		29	GC05P160485	9.82329	https://www.genecards.org/cgi-bin/carddisp.pl?gene=MIR146A
DAO	D-Amino Acid Oxidase	Protein Coding	P14920	53	GC12P108865	9.813	https://www.genecards.org/cgi-bin/carddisp.pl?gene=DAO
PRKAR1A	Protein Kinase CAMP-Dependent Type I Regulatory Subunit Alpha	Protein Coding	P10644	60	GC17P112990	9.80981	https://www.genecards.org/cgi-bin/carddisp.pl?gene=PRKAR1A
SETD2	SET Domain Containing 2, Histone Lysine Methyltransferase	Protein Coding	Q9BYW2	56	GC03M047033	9.77806	https://www.genecards.org/cgi-bin/carddisp.pl?gene=SETD2
GSN	Gelsolin	Protein Coding	P06396	58	GC09P121201	9.77303	https://www.genecards.org/cgi-bin/carddisp.pl?gene=GSN
MAP3K5	Mitogen-Activated Protein Kinase Kinase Kinase 5	Protein Coding	Q99683	57	GC06M136557	9.76084	https://www.genecards.org/cgi-bin/carddisp.pl?gene=MAP3K5
CANX	Calnexin	Protein Coding	P27824	54	GC05P179678	9.75419	https://www.genecards.org/cgi-bin/carddisp.pl?gene=CANX
SELE	Selectin E	Protein Coding	P16581	53	GC01M169722	9.752	https://www.genecards.org/cgi-bin/carddisp.pl?gene=SELE
PGK1	Phosphoglycerate Kinase 1	Protein Coding	P00558	57	GC0XP078166	9.75172	https://www.genecards.org/cgi-bin/carddisp.pl?gene=PGK1
IGF2R	Insulin Like Growth Factor 2 Receptor	Protein Coding	P11717	56	GC06P159969	9.75068	https://www.genecards.org/cgi-bin/carddisp.pl?gene=IGF2R
EIF2AK3	Eukaryotic Translation Initiation Factor 2 Alpha Kinase 3	Protein Coding	Q9NZJ5	58	GC02M088556	9.74818	https://www.genecards.org/cgi-bin/carddisp.pl?gene=EIF2AK3
CHUK	Component Of Inhibitor Of Nuclear Factor Kappa B Kinase Complex	Protein Coding	O15111	59	GC10M100415	9.74664	https://www.genecards.org/cgi-bin/carddisp.pl?gene=CHUK
CSN2	Casein Beta	Protein Coding	P05814	42	GC04M069955	9.72511	https://www.genecards.org/cgi-bin/carddisp.pl?gene=CSN2
CSF1R	Colony Stimulating Factor 1 Receptor	Protein Coding	P07333	61	GC05M150053	9.72269	https://www.genecards.org/cgi-bin/carddisp.pl?gene=CSF1R
COMP	Cartilage Oligomeric Matrix Protein	Protein Coding	P49747	55	GC19M092422	9.71948	https://www.genecards.org/cgi-bin/carddisp.pl?gene=COMP
ICAM1	Intercellular Adhesion Molecule 1	Protein Coding	P05362	59	GC19P112296	9.70061	https://www.genecards.org/cgi-bin/carddisp.pl?gene=ICAM1
LONP1	Lon Peptidase 1, Mitochondrial	Protein Coding	P36776	54	GC19M005691	9.6928	https://www.genecards.org/cgi-bin/carddisp.pl?gene=LONP1
SCAP	SREBF Chaperone	Protein Coding	Q12770	50	GC03M047413	9.69167	https://www.genecards.org/cgi-bin/carddisp.pl?gene=SCAP
PNLIP	Pancreatic Lipase	Protein Coding	P16233	56	GC10P116545	9.68694	https://www.genecards.org/cgi-bin/carddisp.pl?gene=PNLIP
CD40	CD40 Molecule	Protein Coding	P25942	59	GC20P046118	9.68249	https://www.genecards.org/cgi-bin/carddisp.pl?gene=CD40
AQP1	Aquaporin 1 (Colton Blood Group)	Protein Coding	P29972	56	GC07P030911	9.67687	https://www.genecards.org/cgi-bin/carddisp.pl?gene=AQP1
ADRA2A	Adrenoceptor Alpha 2A	Protein Coding	P08913	55	GC10P111077	9.67498	https://www.genecards.org/cgi-bin/carddisp.pl?gene=ADRA2A
DDIT3	DNA Damage Inducible Transcript 3	Protein Coding	P35638	55	GC12M057516	9.6688	https://www.genecards.org/cgi-bin/carddisp.pl?gene=DDIT3
HSD17B1	Hydroxysteroid 17-Beta Dehydrogenase 1	Protein Coding	P14061	50	GC17P112329	9.66023	https://www.genecards.org/cgi-bin/carddisp.pl?gene=HSD17B1
MUC1	Mucin 1, Cell Surface Associated	Protein Coding	P15941	56	GC01M155185	9.65708	https://www.genecards.org/cgi-bin/carddisp.pl?gene=MUC1
TGFA	Transforming Growth Factor Alpha	Protein Coding	P01135	54	GC02M070447	9.65261	https://www.genecards.org/cgi-bin/carddisp.pl?gene=TGFA
AGK	Acylglycerol Kinase	Protein Coding	Q53H12	50	GC07P141551	9.65139	https://www.genecards.org/cgi-bin/carddisp.pl?gene=AGK
AKR1C1	Aldo-Keto Reductase Family 1 Member C1	Protein Coding	Q04828	52	GC10P004963	9.63436	https://www.genecards.org/cgi-bin/carddisp.pl?gene=AKR1C1
MIR29A	MicroRNA 29a	RNA Gene		29	GC07M130876	9.62303	https://www.genecards.org/cgi-bin/carddisp.pl?gene=MIR29A
ACHE	Acetylcholinesterase (Yt Blood Group)	Protein Coding	P22303	56	GC07M100889	9.62165	https://www.genecards.org/cgi-bin/carddisp.pl?gene=ACHE
FDX1	Ferredoxin 1	Protein Coding	P10109	49	GC11P110429	9.59805	https://www.genecards.org/cgi-bin/carddisp.pl?gene=FDX1
TSC2	TSC Complex Subunit 2	Protein Coding	P49815	60	GC16P080239	9.59008	https://www.genecards.org/cgi-bin/carddisp.pl?gene=TSC2
MT-TK	Mitochondrially Encoded TRNA-Lys (AAA/G)	RNA Gene		19	GCMTP008297	9.58767	https://www.genecards.org/cgi-bin/carddisp.pl?gene=MT-TK
DCXR	Dicarbonyl And L-Xylulose Reductase	Protein Coding	Q7Z4W1	49	GC17M082143	9.56987	https://www.genecards.org/cgi-bin/carddisp.pl?gene=DCXR
HEXB	Hexosaminidase Subunit Beta	Protein Coding	P07686	55	GC05P074640	9.56655	https://www.genecards.org/cgi-bin/carddisp.pl?gene=HEXB
SCG5	Secretogranin V	Protein Coding	P05408	45	GC15P032641	9.56303	https://www.genecards.org/cgi-bin/carddisp.pl?gene=SCG5
TXN2	Thioredoxin 2	Protein Coding	Q99757	49	GC22M036467	9.56287	https://www.genecards.org/cgi-bin/carddisp.pl?gene=TXN2
APC	APC Regulator Of WNT Signaling Pathway	Protein Coding	P25054	58	GC05P112707	9.54766	https://www.genecards.org/cgi-bin/carddisp.pl?gene=APC
BCL2L1	BCL2 Like 1	Protein Coding	Q07817	57	GC20M031664	9.53906	https://www.genecards.org/cgi-bin/carddisp.pl?gene=BCL2L1
GM2A	Ganglioside GM2 Activator	Protein Coding	P17900	51	GC05P151212	9.50214	https://www.genecards.org/cgi-bin/carddisp.pl?gene=GM2A
LIF	LIF Interleukin 6 Family Cytokine	Protein Coding	P15018	53	GC22M030240	9.49277	https://www.genecards.org/cgi-bin/carddisp.pl?gene=LIF
PYY	Peptide YY	Protein Coding	P10082	50	GC17M043952	9.48833	https://www.genecards.org/cgi-bin/carddisp.pl?gene=PYY
PHEX	Phosphate Regulating Endopeptidase X-Linked	Protein Coding	P78562	51	GC0XP022032	9.47526	https://www.genecards.org/cgi-bin/carddisp.pl?gene=PHEX
SELENBP1	Selenium Binding Protein 1	Protein Coding	Q13228	51	GC01M151364	9.47092	https://www.genecards.org/cgi-bin/carddisp.pl?gene=SELENBP1
IDH1	Isocitrate Dehydrogenase (NADP(+)) 1	Protein Coding	O75874	61	GC02M208236	9.46964	https://www.genecards.org/cgi-bin/carddisp.pl?gene=IDH1
FGF2	Fibroblast Growth Factor 2	Protein Coding	P09038	54	GC04P122826	9.45523	https://www.genecards.org/cgi-bin/carddisp.pl?gene=FGF2
DRD2	Dopamine Receptor D2	Protein Coding	P14416	58	GC11M113409	9.4536	https://www.genecards.org/cgi-bin/carddisp.pl?gene=DRD2
LPO	Lactoperoxidase	Protein Coding	P22079	49	GC17P058218	9.44676	https://www.genecards.org/cgi-bin/carddisp.pl?gene=LPO
COL4A5	Collagen Type IV Alpha 5 Chain	Protein Coding	P29400	52	GC0XP108439	9.44167	https://www.genecards.org/cgi-bin/carddisp.pl?gene=COL4A5
ITGB1	Integrin Subunit Beta 1	Protein Coding	P05556	58	GC10M035774	9.44139	https://www.genecards.org/cgi-bin/carddisp.pl?gene=ITGB1
COG2	Component Of Oligomeric Golgi Complex 2	Protein Coding	Q14746	48	GC01P230642	9.41268	https://www.genecards.org/cgi-bin/carddisp.pl?gene=COG2
LRP2	LDL Receptor Related Protein 2	Protein Coding	P98164	58	GC02M169127	9.40885	https://www.genecards.org/cgi-bin/carddisp.pl?gene=LRP2
SCNN1B	Sodium Channel Epithelial 1 Subunit Beta	Protein Coding	P51168	57	GC16P023278	9.38285	https://www.genecards.org/cgi-bin/carddisp.pl?gene=SCNN1B
RORA	RAR Related Orphan Receptor A	Protein Coding	P35398	58	GC15M060488	9.37194	https://www.genecards.org/cgi-bin/carddisp.pl?gene=RORA
SLC22A2	Solute Carrier Family 22 Member 2	Protein Coding	O15244	52	GC06M160222	9.36973	https://www.genecards.org/cgi-bin/carddisp.pl?gene=SLC22A2
RMRP	RNA Component Of Mitochondrial RNA Processing Endoribonuclease	RNA Gene		31	GC09M035655	9.3611	https://www.genecards.org/cgi-bin/carddisp.pl?gene=RMRP
ZMPSTE24	Zinc Metallopeptidase STE24	Protein Coding	O75844	48	GC01P040258	9.34607	https://www.genecards.org/cgi-bin/carddisp.pl?gene=ZMPSTE24
CFLAR	CASP8 And FADD Like Apoptosis Regulator	Protein Coding	O15519	53	GC02P201527	9.34314	https://www.genecards.org/cgi-bin/carddisp.pl?gene=CFLAR
PRKACA	Protein Kinase CAMP-Activated Catalytic Subunit Alpha	Protein Coding	P17612	61	GC19M092217	9.31269	https://www.genecards.org/cgi-bin/carddisp.pl?gene=PRKACA
KCNJ1	Potassium Inwardly Rectifying Channel Subfamily J Member 1	Protein Coding	P48048	56	GC11M128741	9.31012	https://www.genecards.org/cgi-bin/carddisp.pl?gene=KCNJ1
MAPK10	Mitogen-Activated Protein Kinase 10	Protein Coding	P53779	55	GC04M085990	9.30461	https://www.genecards.org/cgi-bin/carddisp.pl?gene=MAPK10
CKB	Creatine Kinase B	Protein Coding	P12277	54	GC14M103519	9.30038	https://www.genecards.org/cgi-bin/carddisp.pl?gene=CKB
MIR142	MicroRNA 142	RNA Gene		29	GC17M058331	9.2938	https://www.genecards.org/cgi-bin/carddisp.pl?gene=MIR142
DCN	Decorin	Protein Coding	P07585	56	GC12M091140	9.29156	https://www.genecards.org/cgi-bin/carddisp.pl?gene=DCN
PLA2G7	Phospholipase A2 Group VII	Protein Coding	Q13093	59	GC06M046704	9.26286	https://www.genecards.org/cgi-bin/carddisp.pl?gene=PLA2G7
CDK2	Cyclin Dependent Kinase 2	Protein Coding	P24941	60	GC12P055966	9.26263	https://www.genecards.org/cgi-bin/carddisp.pl?gene=CDK2
M6PR	Mannose-6-Phosphate Receptor, Cation Dependent	Protein Coding	P20645	51	GC12M029455	9.26206	https://www.genecards.org/cgi-bin/carddisp.pl?gene=M6PR
MBL2	Mannose Binding Lectin 2	Protein Coding	P11226	55	GC10M052760	9.25665	https://www.genecards.org/cgi-bin/carddisp.pl?gene=MBL2
F2R	Coagulation Factor II Thrombin Receptor	Protein Coding	P25116	55	GC05P076716	9.25597	https://www.genecards.org/cgi-bin/carddisp.pl?gene=F2R
FUCA1	Alpha-L-Fucosidase 1	Protein Coding	P04066	56	GC01M023845	9.24694	https://www.genecards.org/cgi-bin/carddisp.pl?gene=FUCA1
ACO2	Aconitase 2	Protein Coding	Q99798	55	GC22P070710	9.24046	https://www.genecards.org/cgi-bin/carddisp.pl?gene=ACO2
SULT2A1	Sulfotransferase Family 2A Member 1	Protein Coding	Q06520	52	GC19M047870	9.23919	https://www.genecards.org/cgi-bin/carddisp.pl?gene=SULT2A1
SCN4A	Sodium Voltage-Gated Channel Alpha Subunit 4	Protein Coding	P35499	54	GC17M063938	9.22551	https://www.genecards.org/cgi-bin/carddisp.pl?gene=SCN4A
CTLA4	Cytotoxic T-Lymphocyte Associated Protein 4	Protein Coding	P16410	57	GC02P203866	9.22352	https://www.genecards.org/cgi-bin/carddisp.pl?gene=CTLA4
PPBP	Pro-Platelet Basic Protein	Protein Coding	P02775	52	GC04M073986	9.2115	https://www.genecards.org/cgi-bin/carddisp.pl?gene=PPBP
CCND1	Cyclin D1	Protein Coding	P24385	62	GC11P069641	9.20868	https://www.genecards.org/cgi-bin/carddisp.pl?gene=CCND1
TBXAS1	Thromboxane A Synthase 1	Protein Coding	P24557	54	GC07P139777	9.20507	https://www.genecards.org/cgi-bin/carddisp.pl?gene=TBXAS1
MYH7	Myosin Heavy Chain 7	Protein Coding	P12883	56	GC14M023412	9.18796	https://www.genecards.org/cgi-bin/carddisp.pl?gene=MYH7
PPAT	Phosphoribosyl Pyrophosphate Amidotransferase	Protein Coding	Q06203	51	GC04M056393	9.18565	https://www.genecards.org/cgi-bin/carddisp.pl?gene=PPAT
TNFRSF11A	TNF Receptor Superfamily Member 11a	Protein Coding	Q9Y6Q6	55	GC18P062325	9.18554	https://www.genecards.org/cgi-bin/carddisp.pl?gene=TNFRSF11A
NR5A1	Nuclear Receptor Subfamily 5 Group A Member 1	Protein Coding	Q13285	58	GC09M124481	9.17335	https://www.genecards.org/cgi-bin/carddisp.pl?gene=NR5A1
RENBP	Renin Binding Protein	Protein Coding	P51606	48	GC0XM153935	9.1559	https://www.genecards.org/cgi-bin/carddisp.pl?gene=RENBP
MTHFD1L	Methylenetetrahydrofolate Dehydrogenase (NADP+ Dependent) 1 Like	Protein Coding	Q6UB35	47	GC06P150865	9.15279	https://www.genecards.org/cgi-bin/carddisp.pl?gene=MTHFD1L
VHL	Von Hippel-Lindau Tumor Suppressor	Protein Coding	P40337	56	GC03P021526	9.15082	https://www.genecards.org/cgi-bin/carddisp.pl?gene=VHL
EIF4E	Eukaryotic Translation Initiation Factor 4E	Protein Coding	P06730	59	GC04M098879	9.14397	https://www.genecards.org/cgi-bin/carddisp.pl?gene=EIF4E
FABP5	Fatty Acid Binding Protein 5	Protein Coding	Q01469	50	GC08P081282	9.14289	https://www.genecards.org/cgi-bin/carddisp.pl?gene=FABP5
SORD	Sorbitol Dehydrogenase	Protein Coding	Q00796	56	GC15P045023	9.12846	https://www.genecards.org/cgi-bin/carddisp.pl?gene=SORD
ITGB2	Integrin Subunit Beta 2	Protein Coding	P05107	59	GC21M044885	9.12013	https://www.genecards.org/cgi-bin/carddisp.pl?gene=ITGB2
OXT	Oxytocin/Neurophysin I Prepropeptide	Protein Coding	P01178	47	GC20P008141	9.10872	https://www.genecards.org/cgi-bin/carddisp.pl?gene=OXT
TRMU	TRNA Mitochondrial 2-Thiouridylase	Protein Coding	O75648	47	GC22P046330	9.10741	https://www.genecards.org/cgi-bin/carddisp.pl?gene=TRMU
TCN1	Transcobalamin 1	Protein Coding	P20061	50	GC11M125134	9.09653	https://www.genecards.org/cgi-bin/carddisp.pl?gene=TCN1
CRYAB	Crystallin Alpha B	Protein Coding	P02511	55	GC11M111908	9.09234	https://www.genecards.org/cgi-bin/carddisp.pl?gene=CRYAB
INMT	Indolethylamine N-Methyltransferase	Protein Coding	O95050	44	GC07P030794	9.08963	https://www.genecards.org/cgi-bin/carddisp.pl?gene=INMT
SAT1	Spermidine/Spermine N1-Acetyltransferase 1	Protein Coding	P21673	54	GC0XP023784	9.0828	https://www.genecards.org/cgi-bin/carddisp.pl?gene=SAT1
SHC1	SHC Adaptor Protein 1	Protein Coding	P29353	53	GC01M154962	9.07876	https://www.genecards.org/cgi-bin/carddisp.pl?gene=SHC1
TSPO	Translocator Protein	Protein Coding	B1AH88	53	GC22P043151	9.07311	https://www.genecards.org/cgi-bin/carddisp.pl?gene=TSPO
MFN2	Mitofusin 2	Protein Coding	O95140	57	GC01P011980	9.06992	https://www.genecards.org/cgi-bin/carddisp.pl?gene=MFN2
TRPV1	Transient Receptor Potential Cation Channel Subfamily V Member 1	Protein Coding	Q8NER1	56	GC17M003565	9.06643	https://www.genecards.org/cgi-bin/carddisp.pl?gene=TRPV1
CSNK2B	Casein Kinase 2 Beta	Protein Coding	P67870	57	GC06P134823	9.06383	https://www.genecards.org/cgi-bin/carddisp.pl?gene=CSNK2B
GAP43	Growth Associated Protein 43	Protein Coding	P17677	52	GC03P115623	9.06124	https://www.genecards.org/cgi-bin/carddisp.pl?gene=GAP43
PTPRC	Protein Tyrosine Phosphatase Receptor Type C	Protein Coding	P08575	61	GC01P198607	9.05182	https://www.genecards.org/cgi-bin/carddisp.pl?gene=PTPRC
SCN5A	Sodium Voltage-Gated Channel Alpha Subunit 5	Protein Coding	Q14524	59	GC03M038707	9.03727	https://www.genecards.org/cgi-bin/carddisp.pl?gene=SCN5A
HDAC9	Histone Deacetylase 9	Protein Coding	Q9UKV0	58	GC07P018086	9.02295	https://www.genecards.org/cgi-bin/carddisp.pl?gene=HDAC9
SRY	Sex Determining Region Y	Protein Coding	Q05066	46	GC0YM002698	9.01974	https://www.genecards.org/cgi-bin/carddisp.pl?gene=SRY
GZMB	Granzyme B	Protein Coding	P10144	56	GC14M024630	9.00346	https://www.genecards.org/cgi-bin/carddisp.pl?gene=GZMB
NPR1	Natriuretic Peptide Receptor 1	Protein Coding	P16066	55	GC01P164450	9.00188	https://www.genecards.org/cgi-bin/carddisp.pl?gene=NPR1
XRCC1	X-Ray Repair Cross Complementing 1	Protein Coding	P18887	54	GC19M043543	8.99923	https://www.genecards.org/cgi-bin/carddisp.pl?gene=XRCC1
BRCA2	BRCA2 DNA Repair Associated	Protein Coding	P51587	56	GC13P032315	8.99341	https://www.genecards.org/cgi-bin/carddisp.pl?gene=BRCA2
CALR	Calreticulin	Protein Coding	P27797	60	GC19P012938	8.99095	https://www.genecards.org/cgi-bin/carddisp.pl?gene=CALR
GAS5	Growth Arrest Specific 5	RNA Gene		31	GC01M173947	8.99018	https://www.genecards.org/cgi-bin/carddisp.pl?gene=GAS5
UBE2L3	Ubiquitin Conjugating Enzyme E2 L3	Protein Coding	P68036	54	GC22P021549	8.98783	https://www.genecards.org/cgi-bin/carddisp.pl?gene=UBE2L3
RAG1	Recombination Activating 1	Protein Coding	P15918	53	GC11P036554	8.98441	https://www.genecards.org/cgi-bin/carddisp.pl?gene=RAG1
ITGAM	Integrin Subunit Alpha M	Protein Coding	P11215	56	GC16P081706	8.9728	https://www.genecards.org/cgi-bin/carddisp.pl?gene=ITGAM
RAB5A	RAB5A, Member RAS Oncogene Family	Protein Coding	P20339	53	GC03P021761	8.96805	https://www.genecards.org/cgi-bin/carddisp.pl?gene=RAB5A
IFNB1	Interferon Beta 1	Protein Coding	P01574	52	GC09M021077	8.96236	https://www.genecards.org/cgi-bin/carddisp.pl?gene=IFNB1
ATXN3	Ataxin 3	Protein Coding	P54252	55	GC14M119747	8.95965	https://www.genecards.org/cgi-bin/carddisp.pl?gene=ATXN3
PHGDH	Phosphoglycerate Dehydrogenase	Protein Coding	O43175	59	GC01P119660	8.95287	https://www.genecards.org/cgi-bin/carddisp.pl?gene=PHGDH
HELLS	Helicase, Lymphoid Specific	Protein Coding	Q9NRZ9	53	GC10P109481	8.95162	https://www.genecards.org/cgi-bin/carddisp.pl?gene=HELLS
LHCGR	Luteinizing Hormone/Choriogonadotropin Receptor	Protein Coding	P22888	55	GC02M048686	8.93293	https://www.genecards.org/cgi-bin/carddisp.pl?gene=LHCGR
CBLIF	Cobalamin Binding Intrinsic Factor	Protein Coding	P27352	51	GC11M059829	8.93215	https://www.genecards.org/cgi-bin/carddisp.pl?gene=CBLIF
PINK1	PTEN Induced Kinase 1	Protein Coding	Q9BXM7	55	GC01P041392	8.92871	https://www.genecards.org/cgi-bin/carddisp.pl?gene=PINK1
XRCC3	X-Ray Repair Cross Complementing 3	Protein Coding	O43542	51	GC14M103697	8.92707	https://www.genecards.org/cgi-bin/carddisp.pl?gene=XRCC3
XIST	X Inactive Specific Transcript	RNA Gene		31	GC0XM073820	8.91129	https://www.genecards.org/cgi-bin/carddisp.pl?gene=XIST
ABCG1	ATP Binding Cassette Subfamily G Member 1	Protein Coding	P45844	51	GC21P042199	8.88663	https://www.genecards.org/cgi-bin/carddisp.pl?gene=ABCG1
ADM	Adrenomedullin	Protein Coding	P35318	54	GC11P011175	8.88633	https://www.genecards.org/cgi-bin/carddisp.pl?gene=ADM
CRAT	Carnitine O-Acetyltransferase	Protein Coding	P43155	53	GC09M129094	8.87721	https://www.genecards.org/cgi-bin/carddisp.pl?gene=CRAT
GC	GC Vitamin D Binding Protein	Protein Coding	P02774	53	GC04M071741	8.85747	https://www.genecards.org/cgi-bin/carddisp.pl?gene=GC
GSTZ1	Glutathione S-Transferase Zeta 1	Protein Coding	O43708	50	GC14P077320	8.8555	https://www.genecards.org/cgi-bin/carddisp.pl?gene=GSTZ1
HSPG2	Heparan Sulfate Proteoglycan 2	Protein Coding	P98160	56	GC01M021822	8.85369	https://www.genecards.org/cgi-bin/carddisp.pl?gene=HSPG2
GP1BA	Glycoprotein Ib Platelet Subunit Alpha	Protein Coding	P07359	56	GC17P004932	8.84884	https://www.genecards.org/cgi-bin/carddisp.pl?gene=GP1BA
GPAM	Glycerol-3-Phosphate Acyltransferase, Mitochondrial	Protein Coding	Q9HCL2	50	GC10M112148	8.84804	https://www.genecards.org/cgi-bin/carddisp.pl?gene=GPAM
SENP8	SUMO Peptidase Family Member, NEDD8 Specific	Protein Coding	Q96LD8	47	GC15P157708	8.84082	https://www.genecards.org/cgi-bin/carddisp.pl?gene=SENP8
PLG	Plasminogen	Protein Coding	P00747	58	GC06P160702	8.83301	https://www.genecards.org/cgi-bin/carddisp.pl?gene=PLG
ATP1A3	ATPase Na+/K+ Transporting Subunit Alpha 3	Protein Coding	P13637	57	GC19M041966	8.80711	https://www.genecards.org/cgi-bin/carddisp.pl?gene=ATP1A3
GPHN	Gephyrin	Protein Coding	Q9NQX3	56	GC14P066507	8.80533	https://www.genecards.org/cgi-bin/carddisp.pl?gene=GPHN
MIR203A	MicroRNA 203a	RNA Gene		27	GC14P115816	8.79437	https://www.genecards.org/cgi-bin/carddisp.pl?gene=MIR203A
PDIA3	Protein Disulfide Isomerase Family A Member 3	Protein Coding	P30101	52	GC15P043746	8.79086	https://www.genecards.org/cgi-bin/carddisp.pl?gene=PDIA3
USP5	Ubiquitin Specific Peptidase 5	Protein Coding	P45974	51	GC12P038979	8.7886	https://www.genecards.org/cgi-bin/carddisp.pl?gene=USP5
PAPSS2	3'-Phosphoadenosine 5'-Phosphosulfate Synthase 2	Protein Coding	O95340	51	GC10P087659	8.78416	https://www.genecards.org/cgi-bin/carddisp.pl?gene=PAPSS2
GCGR	Glucagon Receptor	Protein Coding	P47871	54	GC17P081804	8.76421	https://www.genecards.org/cgi-bin/carddisp.pl?gene=GCGR
BTK	Bruton Tyrosine Kinase	Protein Coding	Q06187	62	GC0XM101349	8.75643	https://www.genecards.org/cgi-bin/carddisp.pl?gene=BTK
MEN1	Menin 1	Protein Coding	O00255	54	GC11M064803	8.75336	https://www.genecards.org/cgi-bin/carddisp.pl?gene=MEN1
UBE2K	Ubiquitin Conjugating Enzyme E2 K	Protein Coding	P61086	50	GC04P039706	8.7524	https://www.genecards.org/cgi-bin/carddisp.pl?gene=UBE2K
HLA-B	Major Histocompatibility Complex, Class I, B	Protein Coding	P01889	54	GC06M093738	8.74027	https://www.genecards.org/cgi-bin/carddisp.pl?gene=HLA-B
DES	Desmin	Protein Coding	P17661	56	GC02P219418	8.72549	https://www.genecards.org/cgi-bin/carddisp.pl?gene=DES
AHCYL2	Adenosylhomocysteinase Like 2	Protein Coding	Q96HN2	45	GC07P129225	8.72268	https://www.genecards.org/cgi-bin/carddisp.pl?gene=AHCYL2
H4C16	H4 Histone 16	Protein Coding	P62805	39	GC12M029833	8.71737	https://www.genecards.org/cgi-bin/carddisp.pl?gene=H4C16
ASNS	Asparagine Synthetase (Glutamine-Hydrolyzing)	Protein Coding	P08243	55	GC07M097854	8.71181	https://www.genecards.org/cgi-bin/carddisp.pl?gene=ASNS
METTL3	Methyltransferase 3, N6-Adenosine-Methyltransferase Complex Catalytic Subunit	Protein Coding	Q86U44	50	GC14M021498	8.70942	https://www.genecards.org/cgi-bin/carddisp.pl?gene=METTL3
MT-TM	Mitochondrially Encoded TRNA-Met (AUA/G)	RNA Gene		19	GCMTP004404	8.70922	https://www.genecards.org/cgi-bin/carddisp.pl?gene=MT-TM
F10	Coagulation Factor X	Protein Coding	P00742	59	GC13P113122	8.70172	https://www.genecards.org/cgi-bin/carddisp.pl?gene=F10
CHDH	Choline Dehydrogenase	Protein Coding	Q8NE62	47	GC03M053812	8.70104	https://www.genecards.org/cgi-bin/carddisp.pl?gene=CHDH
PFKL	Phosphofructokinase, Liver Type	Protein Coding	P17858	52	GC21P044300	8.69496	https://www.genecards.org/cgi-bin/carddisp.pl?gene=PFKL
ALAD	Aminolevulinate Dehydratase	Protein Coding	P13716	55	GC09M113386	8.6785	https://www.genecards.org/cgi-bin/carddisp.pl?gene=ALAD
PPOX	Protoporphyrinogen Oxidase	Protein Coding	P50336	52	GC01P164874	8.67465	https://www.genecards.org/cgi-bin/carddisp.pl?gene=PPOX
IL13	Interleukin 13	Protein Coding	P35225	53	GC05P132656	8.67033	https://www.genecards.org/cgi-bin/carddisp.pl?gene=IL13
GPD1	Glycerol-3-Phosphate Dehydrogenase 1	Protein Coding	P21695	53	GC12P060287	8.65252	https://www.genecards.org/cgi-bin/carddisp.pl?gene=GPD1
SLC22A6	Solute Carrier Family 22 Member 6	Protein Coding	Q4U2R8	53	GC11M125270	8.65142	https://www.genecards.org/cgi-bin/carddisp.pl?gene=SLC22A6
COX4I1	Cytochrome C Oxidase Subunit 4I1	Protein Coding	P13073	53	GC16P085798	8.63083	https://www.genecards.org/cgi-bin/carddisp.pl?gene=COX4I1
SERPINB1	Serpin Family B Member 1	Protein Coding	P30740	50	GC06M003730	8.63022	https://www.genecards.org/cgi-bin/carddisp.pl?gene=SERPINB1
SLC25A3	Solute Carrier Family 25 Member 3	Protein Coding	Q00325	51	GC12P098593	8.61174	https://www.genecards.org/cgi-bin/carddisp.pl?gene=SLC25A3
UBE4A	Ubiquitination Factor E4A	Protein Coding	Q14139	49	GC11P118359	8.6111	https://www.genecards.org/cgi-bin/carddisp.pl?gene=UBE4A
PLEK	Pleckstrin	Protein Coding	P08567	49	GC02P068365	8.60922	https://www.genecards.org/cgi-bin/carddisp.pl?gene=PLEK
SMAD2	SMAD Family Member 2	Protein Coding	Q15796	60	GC18M047809	8.60352	https://www.genecards.org/cgi-bin/carddisp.pl?gene=SMAD2
TK1	Thymidine Kinase 1	Protein Coding	P04183	54	GC17M078203	8.60214	https://www.genecards.org/cgi-bin/carddisp.pl?gene=TK1
VTN	Vitronectin	Protein Coding	P04004	53	GC17M076385	8.60169	https://www.genecards.org/cgi-bin/carddisp.pl?gene=VTN
SPTB	Spectrin Beta, Erythrocytic	Protein Coding	P11277	51	GC14M064746	8.6006	https://www.genecards.org/cgi-bin/carddisp.pl?gene=SPTB
RPA1	Replication Protein A1	Protein Coding	P27694	56	GC17P001829	8.59971	https://www.genecards.org/cgi-bin/carddisp.pl?gene=RPA1
GJB2	Gap Junction Protein Beta 2	Protein Coding	P29033	54	GC13M020187	8.59727	https://www.genecards.org/cgi-bin/carddisp.pl?gene=GJB2
MDH1	Malate Dehydrogenase 1	Protein Coding	P40925	51	GC02P063557	8.59566	https://www.genecards.org/cgi-bin/carddisp.pl?gene=MDH1
SERPINH1	Serpin Family H Member 1	Protein Coding	P50454	55	GC11P075562	8.59227	https://www.genecards.org/cgi-bin/carddisp.pl?gene=SERPINH1
FABP12	Fatty Acid Binding Protein 12	Protein Coding	A6NFH5	41	GC08M081524	8.58559	https://www.genecards.org/cgi-bin/carddisp.pl?gene=FABP12
TRP-AGG2-5	TRNA-Pro (Anticodon AGG) 2-5	RNA Gene		17	GC14M026908	8.58327	https://www.genecards.org/cgi-bin/carddisp.pl?gene=TRP-AGG2-5
SCP2	Sterol Carrier Protein 2	Protein Coding	P22307	54	GC01P052927	8.5746	https://www.genecards.org/cgi-bin/carddisp.pl?gene=SCP2
LRP5	LDL Receptor Related Protein 5	Protein Coding	O75197	58	GC11P068298	8.5427	https://www.genecards.org/cgi-bin/carddisp.pl?gene=LRP5
WT1	WT1 Transcription Factor	Protein Coding	P19544	56	GC11M032365	8.533	https://www.genecards.org/cgi-bin/carddisp.pl?gene=WT1
LINC-ROR	Long Intergenic Non-Protein Coding RNA, Regulator Of Reprogramming	RNA Gene		23	GC18M057054	8.52602	https://www.genecards.org/cgi-bin/carddisp.pl?gene=LINC-ROR
ATG7	Autophagy Related 7	Protein Coding	O95352	52	GC03P021552	8.52247	https://www.genecards.org/cgi-bin/carddisp.pl?gene=ATG7
LINC01554	Long Intergenic Non-Protein Coding RNA 1554	RNA Gene	Q52M75	27	GC05P095838	8.52019	https://www.genecards.org/cgi-bin/carddisp.pl?gene=LINC01554
CAPNS1	Calpain Small Subunit 1	Protein Coding	P04632	50	GC19P112956	8.51034	https://www.genecards.org/cgi-bin/carddisp.pl?gene=CAPNS1
SCT	Secretin	Protein Coding	P09683	42	GC11M000626	8.50386	https://www.genecards.org/cgi-bin/carddisp.pl?gene=SCT
MIR16-1	MicroRNA 16-1	RNA Gene		26	GC13M050048	8.50174	https://www.genecards.org/cgi-bin/carddisp.pl?gene=MIR16-1
HSF1	Heat Shock Transcription Factor 1	Protein Coding	Q00613	56	GC08P144291	8.48587	https://www.genecards.org/cgi-bin/carddisp.pl?gene=HSF1
RAC1	Rac Family Small GTPase 1	Protein Coding	P63000	58	GC07P011586	8.48433	https://www.genecards.org/cgi-bin/carddisp.pl?gene=RAC1
KMT5B	Lysine Methyltransferase 5B	Protein Coding	Q4FZB7	50	GC11M125538	8.48016	https://www.genecards.org/cgi-bin/carddisp.pl?gene=KMT5B
NSDHL	NAD(P) Dependent Steroid Dehydrogenase-Like	Protein Coding	Q15738	52	GC0XP152830	8.47744	https://www.genecards.org/cgi-bin/carddisp.pl?gene=NSDHL
IL2RA	Interleukin 2 Receptor Subunit Alpha	Protein Coding	P01589	59	GC10M006010	8.46161	https://www.genecards.org/cgi-bin/carddisp.pl?gene=IL2RA
KDR	Kinase Insert Domain Receptor	Protein Coding	P35968	62	GC04M055078	8.44135	https://www.genecards.org/cgi-bin/carddisp.pl?gene=KDR
IMPDH2	Inosine Monophosphate Dehydrogenase 2	Protein Coding	P12268	56	GC03M053711	8.42646	https://www.genecards.org/cgi-bin/carddisp.pl?gene=IMPDH2
MIR145	MicroRNA 145	RNA Gene		30	GC05P149430	8.42533	https://www.genecards.org/cgi-bin/carddisp.pl?gene=MIR145
LRP6	LDL Receptor Related Protein 6	Protein Coding	O75581	56	GC12M029527	8.4232	https://www.genecards.org/cgi-bin/carddisp.pl?gene=LRP6
IDE	Insulin Degrading Enzyme	Protein Coding	P14735	57	GC10M092451	8.42088	https://www.genecards.org/cgi-bin/carddisp.pl?gene=IDE
ACLY	ATP Citrate Lyase	Protein Coding	P53396	53	GC17M041866	8.41436	https://www.genecards.org/cgi-bin/carddisp.pl?gene=ACLY
ATM	ATM Serine/Threonine Kinase	Protein Coding	Q13315	61	GC11P108223	8.40983	https://www.genecards.org/cgi-bin/carddisp.pl?gene=ATM
DSP	Desmoplakin	Protein Coding	P15924	59	GC06P007541	8.40398	https://www.genecards.org/cgi-bin/carddisp.pl?gene=DSP
WFS1	Wolframin ER Transmembrane Glycoprotein	Protein Coding	O76024	54	GC04P006269	8.39959	https://www.genecards.org/cgi-bin/carddisp.pl?gene=WFS1
NRF1	Nuclear Respiratory Factor 1	Protein Coding	Q16656	53	GC07P129611	8.39838	https://www.genecards.org/cgi-bin/carddisp.pl?gene=NRF1
SCN8A	Sodium Voltage-Gated Channel Alpha Subunit 8	Protein Coding	Q9UQD0	58	GC12P051590	8.38461	https://www.genecards.org/cgi-bin/carddisp.pl?gene=SCN8A
APOH	Apolipoprotein H	Protein Coding	P02749	53	GC17M066212	8.38303	https://www.genecards.org/cgi-bin/carddisp.pl?gene=APOH
PTHLH	Parathyroid Hormone Like Hormone	Protein Coding	P12272	55	GC12M029767	8.37698	https://www.genecards.org/cgi-bin/carddisp.pl?gene=PTHLH
GPIHBP1	Glycosylphosphatidylinositol Anchored High Density Lipoprotein Binding Protein 1	Protein Coding	Q8IV16	45	GC08P143213	8.32187	https://www.genecards.org/cgi-bin/carddisp.pl?gene=GPIHBP1
ALAS2	5'-Aminolevulinate Synthase 2	Protein Coding	P22557	54	GC0XM055009	8.32008	https://www.genecards.org/cgi-bin/carddisp.pl?gene=ALAS2
LCK	LCK Proto-Oncogene, Src Family Tyrosine Kinase	Protein Coding	P06239	60	GC01P032251	8.31756	https://www.genecards.org/cgi-bin/carddisp.pl?gene=LCK
MT3	Metallothionein 3	Protein Coding	P25713	48	GC16P056589	8.31386	https://www.genecards.org/cgi-bin/carddisp.pl?gene=MT3
KMT2E	Lysine Methyltransferase 2E (Inactive)	Protein Coding	Q8IZD2	50	GC07P106551	8.30783	https://www.genecards.org/cgi-bin/carddisp.pl?gene=KMT2E
SMARCA4	SWI/SNF Related, Matrix Associated, Actin Dependent Regulator Of Chromatin, Subfamily A, Member 4	Protein Coding	P51532	60	GC19P112312	8.3074	https://www.genecards.org/cgi-bin/carddisp.pl?gene=SMARCA4
TARDBP	TAR DNA Binding Protein	Protein Coding	Q13148	56	GC01P039670	8.30359	https://www.genecards.org/cgi-bin/carddisp.pl?gene=TARDBP
CDK4	Cyclin Dependent Kinase 4	Protein Coding	P11802	62	GC12M059354	8.29928	https://www.genecards.org/cgi-bin/carddisp.pl?gene=CDK4
CSNK2A1	Casein Kinase 2 Alpha 1	Protein Coding	P68400	59	GC20M000472	8.29052	https://www.genecards.org/cgi-bin/carddisp.pl?gene=CSNK2A1
ANXA5	Annexin A5	Protein Coding	P08758	56	GC04M121667	8.28544	https://www.genecards.org/cgi-bin/carddisp.pl?gene=ANXA5
NTS	Neurotensin	Protein Coding	P30990	50	GC12P085876	8.28468	https://www.genecards.org/cgi-bin/carddisp.pl?gene=NTS
BID	BH3 Interacting Domain Death Agonist	Protein Coding	P55957	54	GC22M017734	8.28327	https://www.genecards.org/cgi-bin/carddisp.pl?gene=BID
PLCG1	Phospholipase C Gamma 1	Protein Coding	P19174	56	GC20P041136	8.28191	https://www.genecards.org/cgi-bin/carddisp.pl?gene=PLCG1
CGA	Glycoprotein Hormones, Alpha Polypeptide	Protein Coding	P01215	54	GC06M087085	8.27942	https://www.genecards.org/cgi-bin/carddisp.pl?gene=CGA
UBC	Ubiquitin C	Protein Coding	P0CG48	53	GC12M124911	8.27288	https://www.genecards.org/cgi-bin/carddisp.pl?gene=UBC
PRKCD	Protein Kinase C Delta	Protein Coding	Q05655	60	GC03P053156	8.26643	https://www.genecards.org/cgi-bin/carddisp.pl?gene=PRKCD
TRX-CAT1-2	TRNA-IMet (Anticodon CAT) 1-2	RNA Gene		11	GC06P144491	8.26428	https://www.genecards.org/cgi-bin/carddisp.pl?gene=TRX-CAT1-2
OLR1	Oxidized Low Density Lipoprotein Receptor 1	Protein Coding	P78380	51	GC12M029495	8.25218	https://www.genecards.org/cgi-bin/carddisp.pl?gene=OLR1
PLAU	Plasminogen Activator, Urokinase	Protein Coding	P00749	60	GC10P073909	8.25206	https://www.genecards.org/cgi-bin/carddisp.pl?gene=PLAU
MT-TC	Mitochondrially Encoded TRNA-Cys (UGU/C)	RNA Gene		18	GCMTM005763	8.25135	https://www.genecards.org/cgi-bin/carddisp.pl?gene=MT-TC
PCSK1	Proprotein Convertase Subtilisin/Kexin Type 1	Protein Coding	P29120	59	GC05M096391	8.22671	https://www.genecards.org/cgi-bin/carddisp.pl?gene=PCSK1
ACSL4	Acyl-CoA Synthetase Long Chain Family Member 4	Protein Coding	O60488	53	GC0XM109624	8.19479	https://www.genecards.org/cgi-bin/carddisp.pl?gene=ACSL4
SYK	Spleen Associated Tyrosine Kinase	Protein Coding	P43405	59	GC09P099958	8.19365	https://www.genecards.org/cgi-bin/carddisp.pl?gene=SYK
HSD17B3	Hydroxysteroid 17-Beta Dehydrogenase 3	Protein Coding	P37058	54	GC09M109556	8.18789	https://www.genecards.org/cgi-bin/carddisp.pl?gene=HSD17B3
ABCC4	ATP Binding Cassette Subfamily C Member 4 (PEL Blood Group)	Protein Coding	O15439	53	GC13M095019	8.15554	https://www.genecards.org/cgi-bin/carddisp.pl?gene=ABCC4
CDKL5	Cyclin Dependent Kinase Like 5	Protein Coding	O76039	52	GC0XP018425	8.14138	https://www.genecards.org/cgi-bin/carddisp.pl?gene=CDKL5
CSF2	Colony Stimulating Factor 2	Protein Coding	P04141	54	GC05P132073	8.14124	https://www.genecards.org/cgi-bin/carddisp.pl?gene=CSF2
MBP	Myelin Basic Protein	Protein Coding	P02686	53	GC18M076978	8.13856	https://www.genecards.org/cgi-bin/carddisp.pl?gene=MBP
SELENOP	Selenoprotein P	Protein Coding	P49908	45	GC05M042800	8.12852	https://www.genecards.org/cgi-bin/carddisp.pl?gene=SELENOP
IBSP	Integrin Binding Sialoprotein	Protein Coding	P21815	47	GC04P087799	8.12136	https://www.genecards.org/cgi-bin/carddisp.pl?gene=IBSP
VCL	Vinculin	Protein Coding	P18206	56	GC10P073995	8.1152	https://www.genecards.org/cgi-bin/carddisp.pl?gene=VCL
ALOX5AP	Arachidonate 5-Lipoxygenase Activating Protein	Protein Coding	P20292	53	GC13P030713	8.11334	https://www.genecards.org/cgi-bin/carddisp.pl?gene=ALOX5AP
WNK1	WNK Lysine Deficient Protein Kinase 1	Protein Coding	Q9H4A3	56	GC12P000763	8.10937	https://www.genecards.org/cgi-bin/carddisp.pl?gene=WNK1
NPM1	Nucleophosmin 1	Protein Coding	P06748	59	GC05P171387	8.10827	https://www.genecards.org/cgi-bin/carddisp.pl?gene=NPM1
UBE2E3	Ubiquitin Conjugating Enzyme E2 E3	Protein Coding	Q969T4	49	GC02P180967	8.10299	https://www.genecards.org/cgi-bin/carddisp.pl?gene=UBE2E3
UBA1	Ubiquitin Like Modifier Activating Enzyme 1	Protein Coding	P22314	57	GC0XP047190	8.0967	https://www.genecards.org/cgi-bin/carddisp.pl?gene=UBA1
HMBS	Hydroxymethylbilane Synthase	Protein Coding	P08397	53	GC11P119084	8.09035	https://www.genecards.org/cgi-bin/carddisp.pl?gene=HMBS
NTRK1	Neurotrophic Receptor Tyrosine Kinase 1	Protein Coding	P04629	58	GC01P156815	8.09035	https://www.genecards.org/cgi-bin/carddisp.pl?gene=NTRK1
MMP14	Matrix Metallopeptidase 14	Protein Coding	P50281	59	GC14P045941	8.07977	https://www.genecards.org/cgi-bin/carddisp.pl?gene=MMP14
LMNB1	Lamin B1	Protein Coding	P20700	55	GC05P126776	8.07888	https://www.genecards.org/cgi-bin/carddisp.pl?gene=LMNB1
ACTA1	Actin Alpha 1, Skeletal Muscle	Protein Coding	P68133	56	GC01M230217	8.06714	https://www.genecards.org/cgi-bin/carddisp.pl?gene=ACTA1
GABBR1	Gamma-Aminobutyric Acid Type B Receptor Subunit 1	Protein Coding	Q9UBS5	56	GC06M029555	8.06413	https://www.genecards.org/cgi-bin/carddisp.pl?gene=GABBR1
NPPB	Natriuretic Peptide B	Protein Coding	P16860	52	GC01M014525	8.05823	https://www.genecards.org/cgi-bin/carddisp.pl?gene=NPPB
NSUN2	NOP2/Sun RNA Methyltransferase 2	Protein Coding	Q08J23	52	GC05M006599	8.05012	https://www.genecards.org/cgi-bin/carddisp.pl?gene=NSUN2
MLH1	MutL Homolog 1	Protein Coding	P40692	58	GC03P036993	8.04978	https://www.genecards.org/cgi-bin/carddisp.pl?gene=MLH1
PRSS1	Serine Protease 1	Protein Coding	P07477	52	GC07P157883	8.04772	https://www.genecards.org/cgi-bin/carddisp.pl?gene=PRSS1
BAAT	Bile Acid-CoA:Amino Acid N-Acyltransferase	Protein Coding	Q14032	50	GC09M101354	8.04554	https://www.genecards.org/cgi-bin/carddisp.pl?gene=BAAT
MT-TS1	Mitochondrially Encoded TRNA-Ser (UCN) 1	RNA Gene		21	GCMTM007447	8.03569	https://www.genecards.org/cgi-bin/carddisp.pl?gene=MT-TS1
FHIT	Fragile Histidine Triad Diadenosine Triphosphatase	Protein Coding	P49789	52	GC03M059747	8.02554	https://www.genecards.org/cgi-bin/carddisp.pl?gene=FHIT
PGM1	Phosphoglucomutase 1	Protein Coding	P36871	54	GC01P063593	8.02476	https://www.genecards.org/cgi-bin/carddisp.pl?gene=PGM1
TFAP2A	Transcription Factor AP-2 Alpha	Protein Coding	P05549	55	GC06M010393	8.01201	https://www.genecards.org/cgi-bin/carddisp.pl?gene=TFAP2A
IL1RAPL2	Interleukin 1 Receptor Accessory Protein Like 2	Protein Coding	Q9NP60	48	GC0XP104566	7.97188	https://www.genecards.org/cgi-bin/carddisp.pl?gene=IL1RAPL2
FCGRT	Fc Gamma Receptor And Transporter	Protein Coding	P55899	52	GC19P049506	7.97133	https://www.genecards.org/cgi-bin/carddisp.pl?gene=FCGRT
HDAC3	Histone Deacetylase 3	Protein Coding	O15379	58	GC05M141620	7.96903	https://www.genecards.org/cgi-bin/carddisp.pl?gene=HDAC3
FURIN	Furin, Paired Basic Amino Acid Cleaving Enzyme	Protein Coding	P09958	56	GC15P090868	7.95796	https://www.genecards.org/cgi-bin/carddisp.pl?gene=FURIN
DRD3	Dopamine Receptor D3	Protein Coding	P35462	52	GC03M114128	7.944	https://www.genecards.org/cgi-bin/carddisp.pl?gene=DRD3
IL2	Interleukin 2	Protein Coding	P60568	55	GC04M122451	7.94353	https://www.genecards.org/cgi-bin/carddisp.pl?gene=IL2
UBIAD1	UbiA Prenyltransferase Domain Containing 1	Protein Coding	Q9Y5Z9	50	GC01P011273	7.94289	https://www.genecards.org/cgi-bin/carddisp.pl?gene=UBIAD1
OTUB1	OTU Deubiquitinase, Ubiquitin Aldehyde Binding 1	Protein Coding	Q96FW1	48	GC11P063985	7.94174	https://www.genecards.org/cgi-bin/carddisp.pl?gene=OTUB1
HTR3A	5-Hydroxytryptamine Receptor 3A	Protein Coding	P46098	54	GC11P113975	7.93973	https://www.genecards.org/cgi-bin/carddisp.pl?gene=HTR3A
ST3GAL4	ST3 Beta-Galactoside Alpha-2,3-Sialyltransferase 4	Protein Coding	Q11206	51	GC11P126355	7.93432	https://www.genecards.org/cgi-bin/carddisp.pl?gene=ST3GAL4
MCL1	MCL1 Apoptosis Regulator, BCL2 Family Member	Protein Coding	Q07820	56	GC01M160760	7.91779	https://www.genecards.org/cgi-bin/carddisp.pl?gene=MCL1
RELA	RELA Proto-Oncogene, NF-KB Subunit	Protein Coding	Q04206	60	GC11M065653	7.90049	https://www.genecards.org/cgi-bin/carddisp.pl?gene=RELA
LNPEP	Leucyl And Cystinyl Aminopeptidase	Protein Coding	Q9UIQ6	54	GC05P096935	7.89736	https://www.genecards.org/cgi-bin/carddisp.pl?gene=LNPEP
FAAH	Fatty Acid Amide Hydrolase	Protein Coding	O00519	56	GC01P046394	7.89281	https://www.genecards.org/cgi-bin/carddisp.pl?gene=FAAH
GABRA1	Gamma-Aminobutyric Acid Type A Receptor Subunit Alpha1	Protein Coding	P14867	56	GC05P161847	7.88592	https://www.genecards.org/cgi-bin/carddisp.pl?gene=GABRA1
GMPS	Guanine Monophosphate Synthase	Protein Coding	P49915	50	GC03P155870	7.87848	https://www.genecards.org/cgi-bin/carddisp.pl?gene=GMPS
SMAD7	SMAD Family Member 7	Protein Coding	O15105	53	GC18M048919	7.87352	https://www.genecards.org/cgi-bin/carddisp.pl?gene=SMAD7
POLR2L	RNA Polymerase II, I And III Subunit L	Protein Coding	P62875	48	GC11M011841	7.87272	https://www.genecards.org/cgi-bin/carddisp.pl?gene=POLR2L
CARM1	Coactivator Associated Arginine Methyltransferase 1	Protein Coding	Q86X55	52	GC19P010871	7.86866	https://www.genecards.org/cgi-bin/carddisp.pl?gene=CARM1
VARS1	Valyl-TRNA Synthetase 1	Protein Coding	P26640	51	GC06M093798	7.86378	https://www.genecards.org/cgi-bin/carddisp.pl?gene=VARS1
SULT1E1	Sulfotransferase Family 1E Member 1	Protein Coding	P49888	51	GC04M069823	7.85471	https://www.genecards.org/cgi-bin/carddisp.pl?gene=SULT1E1
TMSB4X	Thymosin Beta 4 X-Linked	Protein Coding	P62328	48	GC0XP012975	7.84942	https://www.genecards.org/cgi-bin/carddisp.pl?gene=TMSB4X
NOTCH1	Notch Receptor 1	Protein Coding	P46531	61	GC09M138715	7.84257	https://www.genecards.org/cgi-bin/carddisp.pl?gene=NOTCH1
CDKN1B	Cyclin Dependent Kinase Inhibitor 1B	Protein Coding	P46527	57	GC12P039206	7.84159	https://www.genecards.org/cgi-bin/carddisp.pl?gene=CDKN1B
COL7A1	Collagen Type VII Alpha 1 Chain	Protein Coding	Q02388	52	GC03M048564	7.84097	https://www.genecards.org/cgi-bin/carddisp.pl?gene=COL7A1
MOGS	Mannosyl-Oligosaccharide Glucosidase	Protein Coding	Q13724	51	GC02M074461	7.83517	https://www.genecards.org/cgi-bin/carddisp.pl?gene=MOGS
UBE2D1	Ubiquitin Conjugating Enzyme E2 D1	Protein Coding	P51668	53	GC10P058334	7.82575	https://www.genecards.org/cgi-bin/carddisp.pl?gene=UBE2D1
COQ5	Coenzyme Q5, Methyltransferase	Protein Coding	Q5HYK3	49	GC12M120503	7.82042	https://www.genecards.org/cgi-bin/carddisp.pl?gene=COQ5
NEDD4	NEDD4 E3 Ubiquitin Protein Ligase	Protein Coding	P46934	55	GC15M055826	7.81623	https://www.genecards.org/cgi-bin/carddisp.pl?gene=NEDD4
FDFT1	Farnesyl-Diphosphate Farnesyltransferase 1	Protein Coding	P37268	53	GC08P011795	7.80719	https://www.genecards.org/cgi-bin/carddisp.pl?gene=FDFT1
SERPING1	Serpin Family G Member 1	Protein Coding	P05155	55	GC11P057597	7.80358	https://www.genecards.org/cgi-bin/carddisp.pl?gene=SERPING1
RARB	Retinoic Acid Receptor Beta	Protein Coding	P10826	58	GC03P024689	7.80143	https://www.genecards.org/cgi-bin/carddisp.pl?gene=RARB
CXCR2	C-X-C Motif Chemokine Receptor 2	Protein Coding	P25025	59	GC02P218125	7.78019	https://www.genecards.org/cgi-bin/carddisp.pl?gene=CXCR2
PVT1	Pvt1 Oncogene	RNA Gene		32	GC08P128109	7.76969	https://www.genecards.org/cgi-bin/carddisp.pl?gene=PVT1
HPX	Hemopexin	Protein Coding	P02790	50	GC11M012117	7.76815	https://www.genecards.org/cgi-bin/carddisp.pl?gene=HPX
ESRRA	Estrogen Related Receptor Alpha	Protein Coding	P11474	54	GC11P064305	7.76687	https://www.genecards.org/cgi-bin/carddisp.pl?gene=ESRRA
IGF2BP2	Insulin Like Growth Factor 2 MRNA Binding Protein 2	Protein Coding	Q9Y6M1	53	GC03M185643	7.76263	https://www.genecards.org/cgi-bin/carddisp.pl?gene=IGF2BP2
SGPL1	Sphingosine-1-Phosphate Lyase 1	Protein Coding	O95470	55	GC10P070815	7.76194	https://www.genecards.org/cgi-bin/carddisp.pl?gene=SGPL1
FADD	Fas Associated Via Death Domain	Protein Coding	Q13158	54	GC11P070203	7.75593	https://www.genecards.org/cgi-bin/carddisp.pl?gene=FADD
CD55	CD55 Molecule (Cromer Blood Group)	Protein Coding	P08174	58	GC01P207321	7.74632	https://www.genecards.org/cgi-bin/carddisp.pl?gene=CD55
FUS	FUS RNA Binding Protein	Protein Coding	P35637	54	GC16P031180	7.73935	https://www.genecards.org/cgi-bin/carddisp.pl?gene=FUS
SLC16A10	Solute Carrier Family 16 Member 10	Protein Coding	Q8TF71	44	GC06P111087	7.73777	https://www.genecards.org/cgi-bin/carddisp.pl?gene=SLC16A10
PCNA	Proliferating Cell Nuclear Antigen	Protein Coding	P12004	59	GC20M005114	7.73719	https://www.genecards.org/cgi-bin/carddisp.pl?gene=PCNA
DRD1	Dopamine Receptor D1	Protein Coding	P21728	53	GC05M175440	7.73497	https://www.genecards.org/cgi-bin/carddisp.pl?gene=DRD1
CPOX	Coproporphyrinogen Oxidase	Protein Coding	P36551	53	GC03M098576	7.71633	https://www.genecards.org/cgi-bin/carddisp.pl?gene=CPOX
HGF	Hepatocyte Growth Factor	Protein Coding	P14210	60	GC07M081699	7.70825	https://www.genecards.org/cgi-bin/carddisp.pl?gene=HGF
G6PC2	Glucose-6-Phosphatase Catalytic Subunit 2	Protein Coding	Q9NQR9	46	GC02P168901	7.7017	https://www.genecards.org/cgi-bin/carddisp.pl?gene=G6PC2
TNFSF10	TNF Superfamily Member 10	Protein Coding	P50591	53	GC03M172505	7.70147	https://www.genecards.org/cgi-bin/carddisp.pl?gene=TNFSF10
FYN	FYN Proto-Oncogene, Src Family Tyrosine Kinase	Protein Coding	P06241	56	GC06M111660	7.69795	https://www.genecards.org/cgi-bin/carddisp.pl?gene=FYN
TNFAIP3	TNF Alpha Induced Protein 3	Protein Coding	P21580	57	GC06P137866	7.69696	https://www.genecards.org/cgi-bin/carddisp.pl?gene=TNFAIP3
PYGB	Glycogen Phosphorylase B	Protein Coding	P11216	51	GC20P025248	7.68368	https://www.genecards.org/cgi-bin/carddisp.pl?gene=PYGB
LCN1	Lipocalin 1	Protein Coding	P31025	45	GC09P135521	7.66413	https://www.genecards.org/cgi-bin/carddisp.pl?gene=LCN1
BIRC2	Baculoviral IAP Repeat Containing 2	Protein Coding	Q13490	56	GC11P102347	7.64822	https://www.genecards.org/cgi-bin/carddisp.pl?gene=BIRC2
HSD3B1	Hydroxy-Delta-5-Steroid Dehydrogenase, 3 Beta- And Steroid Delta-Isomerase 1	Protein Coding	P14060	52	GC01P119507	7.6482	https://www.genecards.org/cgi-bin/carddisp.pl?gene=HSD3B1
CACNA1S	Calcium Voltage-Gated Channel Subunit Alpha1 S	Protein Coding	Q13698	58	GC01M201008	7.64117	https://www.genecards.org/cgi-bin/carddisp.pl?gene=CACNA1S
TUG1	Taurine Up-Regulated 1	Protein Coding	A0A6I8PU40	32	GC22P030969	7.63484	https://www.genecards.org/cgi-bin/carddisp.pl?gene=TUG1
BMPR2	Bone Morphogenetic Protein Receptor Type 2	Protein Coding	Q13873	59	GC02P202376	7.63245	https://www.genecards.org/cgi-bin/carddisp.pl?gene=BMPR2
EIF4G1	Eukaryotic Translation Initiation Factor 4 Gamma 1	Protein Coding	Q04637	56	GC03P184314	7.63202	https://www.genecards.org/cgi-bin/carddisp.pl?gene=EIF4G1
BIRC5	Baculoviral IAP Repeat Containing 5	Protein Coding	O15392	55	GC17P078214	7.63107	https://www.genecards.org/cgi-bin/carddisp.pl?gene=BIRC5
UROS	Uroporphyrinogen III Synthase	Protein Coding	P10746	51	GC10M125784	7.62278	https://www.genecards.org/cgi-bin/carddisp.pl?gene=UROS
OPRD1	Opioid Receptor Delta 1	Protein Coding	P41143	50	GC01P028812	7.60435	https://www.genecards.org/cgi-bin/carddisp.pl?gene=OPRD1
RELN	Reelin	Protein Coding	P78509	53	GC07M103471	7.60247	https://www.genecards.org/cgi-bin/carddisp.pl?gene=RELN
ZNF143	Zinc Finger Protein 143	Protein Coding	P52747	46	GC11P011116	7.59394	https://www.genecards.org/cgi-bin/carddisp.pl?gene=ZNF143
CAV3	Caveolin 3	Protein Coding	P56539	52	GC03P008733	7.58301	https://www.genecards.org/cgi-bin/carddisp.pl?gene=CAV3
PAM	Peptidylglycine Alpha-Amidating Monooxygenase	Protein Coding	P19021	51	GC05P102753	7.5749	https://www.genecards.org/cgi-bin/carddisp.pl?gene=PAM
PTPRU	Protein Tyrosine Phosphatase Receptor Type U	Protein Coding	Q92729	50	GC01P029236	7.56694	https://www.genecards.org/cgi-bin/carddisp.pl?gene=PTPRU
RAN	RAN, Member RAS Oncogene Family	Protein Coding	P62826	52	GC12P133472	7.56523	https://www.genecards.org/cgi-bin/carddisp.pl?gene=RAN
ALOX15	Arachidonate 15-Lipoxygenase	Protein Coding	P16050	54	GC17M004630	7.56305	https://www.genecards.org/cgi-bin/carddisp.pl?gene=ALOX15
EZH2	Enhancer Of Zeste 2 Polycomb Repressive Complex 2 Subunit	Protein Coding	Q15910	61	GC07M148807	7.55928	https://www.genecards.org/cgi-bin/carddisp.pl?gene=EZH2
CCR3	C-C Motif Chemokine Receptor 3	Protein Coding	P51677	54	GC03P057390	7.55558	https://www.genecards.org/cgi-bin/carddisp.pl?gene=CCR3
RHD	Rh Blood Group D Antigen	Protein Coding	Q02161	50	GC01P025272	7.55216	https://www.genecards.org/cgi-bin/carddisp.pl?gene=RHD
MBOAT7	Membrane Bound O-Acyltransferase Domain Containing 7	Protein Coding	Q96N66	47	GC19M054173	7.52095	https://www.genecards.org/cgi-bin/carddisp.pl?gene=MBOAT7
STUB1	STIP1 Homology And U-Box Containing Protein 1	Protein Coding	Q9UNE7	54	GC16P080174	7.52063	https://www.genecards.org/cgi-bin/carddisp.pl?gene=STUB1
IL3	Interleukin 3	Protein Coding	P08700	54	GC05P132060	7.50982	https://www.genecards.org/cgi-bin/carddisp.pl?gene=IL3
IGFBP2	Insulin Like Growth Factor Binding Protein 2	Protein Coding	P18065	53	GC02P216632	7.50878	https://www.genecards.org/cgi-bin/carddisp.pl?gene=IGFBP2
MMP13	Matrix Metallopeptidase 13	Protein Coding	P45452	59	GC11M102942	7.50804	https://www.genecards.org/cgi-bin/carddisp.pl?gene=MMP13
PTK2	Protein Tyrosine Kinase 2	Protein Coding	Q05397	56	GC08M140657	7.50584	https://www.genecards.org/cgi-bin/carddisp.pl?gene=PTK2
MGLL	Monoglyceride Lipase	Protein Coding	Q99685	51	GC03M127689	7.50079	https://www.genecards.org/cgi-bin/carddisp.pl?gene=MGLL
MIR148A	MicroRNA 148a	RNA Gene		27	GC07M025950	7.49419	https://www.genecards.org/cgi-bin/carddisp.pl?gene=MIR148A
ACE2	Angiotensin Converting Enzyme 2	Protein Coding	Q9BYF1	58	GC0XM015494	7.48852	https://www.genecards.org/cgi-bin/carddisp.pl?gene=ACE2
CACNA1A	Calcium Voltage-Gated Channel Subunit Alpha1 A	Protein Coding	O00555	57	GC19M013206	7.48453	https://www.genecards.org/cgi-bin/carddisp.pl?gene=CACNA1A
SLC7A10	Solute Carrier Family 7 Member 10	Protein Coding	Q9NS82	45	GC19M033208	7.48333	https://www.genecards.org/cgi-bin/carddisp.pl?gene=SLC7A10
HNRNPK	Heterogeneous Nuclear Ribonucleoprotein K	Protein Coding	P61978	54	GC09M109180	7.4803	https://www.genecards.org/cgi-bin/carddisp.pl?gene=HNRNPK
CCL4	C-C Motif Chemokine Ligand 4	Protein Coding	P13236	50	GC17P036103	7.47041	https://www.genecards.org/cgi-bin/carddisp.pl?gene=CCL4
HNRNPA2B1	Heterogeneous Nuclear Ribonucleoprotein A2/B1	Protein Coding	P22626	54	GC07M026174	7.46251	https://www.genecards.org/cgi-bin/carddisp.pl?gene=HNRNPA2B1
IL6R	Interleukin 6 Receptor	Protein Coding	P08887	59	GC01P154405	7.45322	https://www.genecards.org/cgi-bin/carddisp.pl?gene=IL6R
GFM1	G Elongation Factor Mitochondrial 1	Protein Coding	Q96RP9	52	GC03P158644	7.44884	https://www.genecards.org/cgi-bin/carddisp.pl?gene=GFM1
FGF1	Fibroblast Growth Factor 1	Protein Coding	P05230	56	GC05M142555	7.44863	https://www.genecards.org/cgi-bin/carddisp.pl?gene=FGF1
MIR93	MicroRNA 93	RNA Gene		28	GC07M105252	7.43929	https://www.genecards.org/cgi-bin/carddisp.pl?gene=MIR93
AFP	Alpha Fetoprotein	Protein Coding	P02771	56	GC04P073431	7.43831	https://www.genecards.org/cgi-bin/carddisp.pl?gene=AFP
ADCY10	Adenylate Cyclase 10	Protein Coding	Q96PN6	52	GC01M167809	7.43795	https://www.genecards.org/cgi-bin/carddisp.pl?gene=ADCY10
TUFM	Tu Translation Elongation Factor, Mitochondrial	Protein Coding	P49411	52	GC16M043919	7.43662	https://www.genecards.org/cgi-bin/carddisp.pl?gene=TUFM
SYT1	Synaptotagmin 1	Protein Coding	P21579	57	GC12P078863	7.41	https://www.genecards.org/cgi-bin/carddisp.pl?gene=SYT1
MIRLET7I	MicroRNA Let-7i	RNA Gene		28	GC12P062690	7.40423	https://www.genecards.org/cgi-bin/carddisp.pl?gene=MIRLET7I
IFI27	Interferon Alpha Inducible Protein 27	Protein Coding	P40305	47	GC14P094104	7.39736	https://www.genecards.org/cgi-bin/carddisp.pl?gene=IFI27
CDC42	Cell Division Cycle 42	Protein Coding	P60953	59	GC01P022052	7.39664	https://www.genecards.org/cgi-bin/carddisp.pl?gene=CDC42
IL5	Interleukin 5	Protein Coding	P05113	54	GC05M132541	7.39543	https://www.genecards.org/cgi-bin/carddisp.pl?gene=IL5
RAB4B-EGLN2	RAB4B-EGLN2 Readthrough (NMD Candidate)	RNA Gene		18	GC19P040778	7.39535	https://www.genecards.org/cgi-bin/carddisp.pl?gene=RAB4B-EGLN2
PTGIS	Prostaglandin I2 Synthase	Protein Coding	Q16647	53	GC20M049503	7.38495	https://www.genecards.org/cgi-bin/carddisp.pl?gene=PTGIS
NDUFS3	NADH:Ubiquinone Oxidoreductase Core Subunit S3	Protein Coding	O75489	54	GC11P047791	7.37515	https://www.genecards.org/cgi-bin/carddisp.pl?gene=NDUFS3
SERPINB2	Serpin Family B Member 2	Protein Coding	P05120	53	GC18P063871	7.33964	https://www.genecards.org/cgi-bin/carddisp.pl?gene=SERPINB2
HLA-DRB1	Major Histocompatibility Complex, Class II, DR Beta 1	Protein Coding	P01911	55	GC06M093834	7.33318	https://www.genecards.org/cgi-bin/carddisp.pl?gene=HLA-DRB1
FGG	Fibrinogen Gamma Chain	Protein Coding	P02679	56	GC04M154604	7.33154	https://www.genecards.org/cgi-bin/carddisp.pl?gene=FGG
BMP4	Bone Morphogenetic Protein 4	Protein Coding	P12644	58	GC14M053949	7.31373	https://www.genecards.org/cgi-bin/carddisp.pl?gene=BMP4
PTPN6	Protein Tyrosine Phosphatase Non-Receptor Type 6	Protein Coding	P29350	58	GC12P038993	7.30842	https://www.genecards.org/cgi-bin/carddisp.pl?gene=PTPN6
TRE-TTC3-1	TRNA-Glu (Anticodon TTC) 3-1	RNA Gene		17	GC01P041019	7.30552	https://www.genecards.org/cgi-bin/carddisp.pl?gene=TRE-TTC3-1
PLIN2	Perilipin 2	Protein Coding	Q99541	50	GC09M019270	7.30422	https://www.genecards.org/cgi-bin/carddisp.pl?gene=PLIN2
ISG15	ISG15 Ubiquitin Like Modifier	Protein Coding	P05161	55	GC01P001001	7.29569	https://www.genecards.org/cgi-bin/carddisp.pl?gene=ISG15
NPR3	Natriuretic Peptide Receptor 3	Protein Coding	P17342	53	GC05P032689	7.28139	https://www.genecards.org/cgi-bin/carddisp.pl?gene=NPR3
DUSP19	Dual Specificity Phosphatase 19	Protein Coding	Q8WTR2	45	GC02P183078	7.27764	https://www.genecards.org/cgi-bin/carddisp.pl?gene=DUSP19
PSMC4	Proteasome 26S Subunit, ATPase 4	Protein Coding	P43686	51	GC19P113047	7.2768	https://www.genecards.org/cgi-bin/carddisp.pl?gene=PSMC4
SLC25A11	Solute Carrier Family 25 Member 11	Protein Coding	Q02978	51	GC17M004937	7.26625	https://www.genecards.org/cgi-bin/carddisp.pl?gene=SLC25A11
SMPD3	Sphingomyelin Phosphodiesterase 3	Protein Coding	Q9NY59	49	GC16M068358	7.26491	https://www.genecards.org/cgi-bin/carddisp.pl?gene=SMPD3
RNASE1	Ribonuclease A Family Member 1, Pancreatic	Protein Coding	P07998	49	GC14M020801	7.26165	https://www.genecards.org/cgi-bin/carddisp.pl?gene=RNASE1
ALG1	ALG1 Chitobiosyldiphosphodolichol Beta-Mannosyltransferase	Protein Coding	Q9BT22	53	GC16P005033	7.25752	https://www.genecards.org/cgi-bin/carddisp.pl?gene=ALG1
GABRB3	Gamma-Aminobutyric Acid Type A Receptor Subunit Beta3	Protein Coding	P28472	58	GC15M026543	7.25578	https://www.genecards.org/cgi-bin/carddisp.pl?gene=GABRB3
NSF	N-Ethylmaleimide Sensitive Factor, Vesicle Fusing ATPase	Protein Coding	P46459	53	GC17P046590	7.23265	https://www.genecards.org/cgi-bin/carddisp.pl?gene=NSF
TMPRSS15	Transmembrane Serine Protease 15	Protein Coding	P98073	51	GC21M018269	7.2325	https://www.genecards.org/cgi-bin/carddisp.pl?gene=TMPRSS15
LGALS3	Galectin 3	Protein Coding	P17931	53	GC14P055124	7.22356	https://www.genecards.org/cgi-bin/carddisp.pl?gene=LGALS3
MC3R	Melanocortin 3 Receptor	Protein Coding	P41968	49	GC20P056248	7.22115	https://www.genecards.org/cgi-bin/carddisp.pl?gene=MC3R
PRMT5	Protein Arginine Methyltransferase 5	Protein Coding	O14744	53	GC14M022920	7.21818	https://www.genecards.org/cgi-bin/carddisp.pl?gene=PRMT5
BUD23	BUD23 RRNA Methyltransferase And Ribosome Maturation Factor	Protein Coding	O43709	43	GC07P086243	7.21643	https://www.genecards.org/cgi-bin/carddisp.pl?gene=BUD23
MIR23A	MicroRNA 23a	RNA Gene		28	GC19M092210	7.21256	https://www.genecards.org/cgi-bin/carddisp.pl?gene=MIR23A
TOP1	DNA Topoisomerase I	Protein Coding	P11387	57	GC20P041028	7.2024	https://www.genecards.org/cgi-bin/carddisp.pl?gene=TOP1
ERBB2	Erb-B2 Receptor Tyrosine Kinase 2	Protein Coding	P04626	63	GC17P039687	7.18592	https://www.genecards.org/cgi-bin/carddisp.pl?gene=ERBB2
FUT3	Fucosyltransferase 3 (Lewis Blood Group)	Protein Coding	P21217	48	GC19M091872	7.18323	https://www.genecards.org/cgi-bin/carddisp.pl?gene=FUT3
SUMO1	Small Ubiquitin Like Modifier 1	Protein Coding	P63165	55	GC02M202206	7.17556	https://www.genecards.org/cgi-bin/carddisp.pl?gene=SUMO1
UBE2D2	Ubiquitin Conjugating Enzyme E2 D2	Protein Coding	P62837	50	GC05P139526	7.17164	https://www.genecards.org/cgi-bin/carddisp.pl?gene=UBE2D2
TIMP2	TIMP Metallopeptidase Inhibitor 2	Protein Coding	P16035	50	GC17M078852	7.17153	https://www.genecards.org/cgi-bin/carddisp.pl?gene=TIMP2
TXNIP	Thioredoxin Interacting Protein	Protein Coding	Q9H3M7	47	GC01M145992	7.16917	https://www.genecards.org/cgi-bin/carddisp.pl?gene=TXNIP
LOC106627981	GBA Recombination Region	Functional Element		10	GC01P155233	7.16583	https://www.genecards.org/cgi-bin/carddisp.pl?gene=LOC106627981
B4GALT1	Beta-1,4-Galactosyltransferase 1	Protein Coding	P15291	52	GC09M033100	7.15941	https://www.genecards.org/cgi-bin/carddisp.pl?gene=B4GALT1
TACR3	Tachykinin Receptor 3	Protein Coding	P29371	58	GC04M103586	7.15734	https://www.genecards.org/cgi-bin/carddisp.pl?gene=TACR3
PIK3CB	Phosphatidylinositol-4,5-Bisphosphate 3-Kinase Catalytic Subunit Beta	Protein Coding	P42338	56	GC03M138652	7.15461	https://www.genecards.org/cgi-bin/carddisp.pl?gene=PIK3CB
PTPA	Protein Phosphatase 2 Phosphatase Activator	Protein Coding	Q15257	52	GC09P141447	7.15283	https://www.genecards.org/cgi-bin/carddisp.pl?gene=PTPA
NTRK2	Neurotrophic Receptor Tyrosine Kinase 2	Protein Coding	Q16620	62	GC09P084668	7.15235	https://www.genecards.org/cgi-bin/carddisp.pl?gene=NTRK2
EDNRA	Endothelin Receptor Type A	Protein Coding	P25101	58	GC04P147480	7.14397	https://www.genecards.org/cgi-bin/carddisp.pl?gene=EDNRA
ACSL1	Acyl-CoA Synthetase Long Chain Family Member 1	Protein Coding	P33121	53	GC04M184755	7.14022	https://www.genecards.org/cgi-bin/carddisp.pl?gene=ACSL1
GDNF	Glial Cell Derived Neurotrophic Factor	Protein Coding	P39905	59	GC05M037812	7.13981	https://www.genecards.org/cgi-bin/carddisp.pl?gene=GDNF
TRMT1	TRNA Methyltransferase 1	Protein Coding	Q9NXH9	47	GC19M013104	7.1335	https://www.genecards.org/cgi-bin/carddisp.pl?gene=TRMT1
AOC1	Amine Oxidase Copper Containing 1	Protein Coding	P19801	50	GC07P150824	7.13331	https://www.genecards.org/cgi-bin/carddisp.pl?gene=AOC1
MMP7	Matrix Metallopeptidase 7	Protein Coding	P09237	56	GC11M126171	7.12593	https://www.genecards.org/cgi-bin/carddisp.pl?gene=MMP7
COQ3	Coenzyme Q3, Methyltransferase	Protein Coding	Q9NZJ6	46	GC06M099369	7.12206	https://www.genecards.org/cgi-bin/carddisp.pl?gene=COQ3
AVPR2	Arginine Vasopressin Receptor 2	Protein Coding	P30518	54	GC0XP153902	7.10164	https://www.genecards.org/cgi-bin/carddisp.pl?gene=AVPR2
N6AMT1	N-6 Adenine-Specific DNA Methyltransferase 1	Protein Coding	Q9Y5N5	42	GC21M028670	7.10128	https://www.genecards.org/cgi-bin/carddisp.pl?gene=N6AMT1
FBL	Fibrillarin	Protein Coding	P22087	51	GC19M039834	7.09607	https://www.genecards.org/cgi-bin/carddisp.pl?gene=FBL
TYRP1	Tyrosinase Related Protein 1	Protein Coding	P17643	55	GC09P012683	7.09489	https://www.genecards.org/cgi-bin/carddisp.pl?gene=TYRP1
EPRS1	Glutamyl-Prolyl-TRNA Synthetase 1	Protein Coding	P07814	53	GC01M219969	7.09035	https://www.genecards.org/cgi-bin/carddisp.pl?gene=EPRS1
CD46	CD46 Molecule	Protein Coding	P15529	56	GC01P207752	7.08543	https://www.genecards.org/cgi-bin/carddisp.pl?gene=CD46
TUBA1B	Tubulin Alpha 1b	Protein Coding	P68363	53	GC12M049127	7.08456	https://www.genecards.org/cgi-bin/carddisp.pl?gene=TUBA1B
CMA1	Chymase 1	Protein Coding	P23946	52	GC14M027103	7.08085	https://www.genecards.org/cgi-bin/carddisp.pl?gene=CMA1
MAP2	Microtubule Associated Protein 2	Protein Coding	P11137	53	GC02P209424	7.07938	https://www.genecards.org/cgi-bin/carddisp.pl?gene=MAP2
CXCR4	C-X-C Motif Chemokine Receptor 4	Protein Coding	P61073	61	GC02M136114	7.06476	https://www.genecards.org/cgi-bin/carddisp.pl?gene=CXCR4
GARS1	Glycyl-TRNA Synthetase 1	Protein Coding	P41250	54	GC07P030580	7.06458	https://www.genecards.org/cgi-bin/carddisp.pl?gene=GARS1
NMT1	N-Myristoyltransferase 1	Protein Coding	P30419	50	GC17P112400	7.06414	https://www.genecards.org/cgi-bin/carddisp.pl?gene=NMT1
CD9	CD9 Molecule	Protein Coding	P21926	52	GC12P038938	7.06363	https://www.genecards.org/cgi-bin/carddisp.pl?gene=CD9
RUNX2	RUNX Family Transcription Factor 2	Protein Coding	Q13950	55	GC06P135072	7.0636	https://www.genecards.org/cgi-bin/carddisp.pl?gene=RUNX2
CYB5A	Cytochrome B5 Type A	Protein Coding	P00167	52	GC18M074250	7.06165	https://www.genecards.org/cgi-bin/carddisp.pl?gene=CYB5A
HBEGF	Heparin Binding EGF Like Growth Factor	Protein Coding	Q99075	53	GC05M140332	7.05755	https://www.genecards.org/cgi-bin/carddisp.pl?gene=HBEGF
ACSM2B	Acyl-CoA Synthetase Medium Chain Family Member 2B	Protein Coding	Q68CK6	39	GC16M020548	7.04957	https://www.genecards.org/cgi-bin/carddisp.pl?gene=ACSM2B
MEFV	MEFV Innate Immunity Regulator, Pyrin	Protein Coding	O15553	53	GC16M020459	7.04705	https://www.genecards.org/cgi-bin/carddisp.pl?gene=MEFV
SMAD3	SMAD Family Member 3	Protein Coding	P84022	61	GC15P067063	7.04506	https://www.genecards.org/cgi-bin/carddisp.pl?gene=SMAD3
PKD1	Polycystin 1, Transient Receptor Potential Channel Interacting	Protein Coding	P98161	54	GC16M020311	7.0403	https://www.genecards.org/cgi-bin/carddisp.pl?gene=PKD1
GJB1	Gap Junction Protein Beta 1	Protein Coding	P08034	55	GC0XP071212	7.03814	https://www.genecards.org/cgi-bin/carddisp.pl?gene=GJB1
HNRNPA1	Heterogeneous Nuclear Ribonucleoprotein A1	Protein Coding	P09651	56	GC12P054280	7.03242	https://www.genecards.org/cgi-bin/carddisp.pl?gene=HNRNPA1
SETD3	SET Domain Containing 3, Actin N3(Tau)-Histidine Methyltransferase	Protein Coding	Q86TU7	42	GC14M099397	7.0316	https://www.genecards.org/cgi-bin/carddisp.pl?gene=SETD3
EGR1	Early Growth Response 1	Protein Coding	P18146	53	GC05P138465	7.03056	https://www.genecards.org/cgi-bin/carddisp.pl?gene=EGR1
OPRK1	Opioid Receptor Kappa 1	Protein Coding	P41145	50	GC08M053227	7.03042	https://www.genecards.org/cgi-bin/carddisp.pl?gene=OPRK1
XBP1	X-Box Binding Protein 1	Protein Coding	P17861	55	GC22M028794	7.02381	https://www.genecards.org/cgi-bin/carddisp.pl?gene=XBP1
NR0B1	Nuclear Receptor Subfamily 0 Group B Member 1	Protein Coding	P51843	53	GC0XM030304	7.01694	https://www.genecards.org/cgi-bin/carddisp.pl?gene=NR0B1
PRMT7	Protein Arginine Methyltransferase 7	Protein Coding	Q9NVM4	52	GC16P082909	7.01068	https://www.genecards.org/cgi-bin/carddisp.pl?gene=PRMT7
HNF1B	HNF1 Homeobox B	Protein Coding	P35680	52	GC17M037686	7.00379	https://www.genecards.org/cgi-bin/carddisp.pl?gene=HNF1B
STING1	Stimulator Of Interferon Response CGAMP Interactor 1	Protein Coding	Q86WV6	50	GC05M139492	7.00361	https://www.genecards.org/cgi-bin/carddisp.pl?gene=STING1
SCN2A	Sodium Voltage-Gated Channel Alpha Subunit 2	Protein Coding	Q99250	57	GC02P165194	6.99959	https://www.genecards.org/cgi-bin/carddisp.pl?gene=SCN2A
PREP	Prolyl Endopeptidase	Protein Coding	P48147	51	GC06M105277	6.98949	https://www.genecards.org/cgi-bin/carddisp.pl?gene=PREP
FSHB	Follicle Stimulating Hormone Subunit Beta	Protein Coding	P01225	53	GC11P030210	6.98858	https://www.genecards.org/cgi-bin/carddisp.pl?gene=FSHB
MET	MET Proto-Oncogene, Receptor Tyrosine Kinase	Protein Coding	P08581	63	GC07P116672	6.9785	https://www.genecards.org/cgi-bin/carddisp.pl?gene=MET
CALM1	Calmodulin 1	Protein Coding	P0DP23	54	GC14P090396	6.9707	https://www.genecards.org/cgi-bin/carddisp.pl?gene=CALM1
IARS1	Isoleucyl-TRNA Synthetase 1	Protein Coding	P41252	52	GC09M109410	6.9668	https://www.genecards.org/cgi-bin/carddisp.pl?gene=IARS1
NUDT1	Nudix Hydrolase 1	Protein Coding	P36639	51	GC07P002242	6.96398	https://www.genecards.org/cgi-bin/carddisp.pl?gene=NUDT1
SLC30A8	Solute Carrier Family 30 Member 8	Protein Coding	Q8IWU4	50	GC08P116950	6.96188	https://www.genecards.org/cgi-bin/carddisp.pl?gene=SLC30A8
CX3CL1	C-X3-C Motif Chemokine Ligand 1	Protein Coding	P78423	53	GC16P057372	6.95738	https://www.genecards.org/cgi-bin/carddisp.pl?gene=CX3CL1
MAF	MAF BZIP Transcription Factor	Protein Coding	O75444	54	GC16M079204	6.95298	https://www.genecards.org/cgi-bin/carddisp.pl?gene=MAF
IL18R1	Interleukin 18 Receptor 1	Protein Coding	Q13478	52	GC02P102311	6.95216	https://www.genecards.org/cgi-bin/carddisp.pl?gene=IL18R1
THBS2	Thrombospondin 2	Protein Coding	P35442	55	GC06M169215	6.9511	https://www.genecards.org/cgi-bin/carddisp.pl?gene=THBS2
C5	Complement C5	Protein Coding	P01031	53	GC09M120933	6.94821	https://www.genecards.org/cgi-bin/carddisp.pl?gene=C5
SLC38A1	Solute Carrier Family 38 Member 1	Protein Coding	Q9H2H9	48	GC12M046183	6.94628	https://www.genecards.org/cgi-bin/carddisp.pl?gene=SLC38A1
NDUFAB1	NADH:Ubiquinone Oxidoreductase Subunit AB1	Protein Coding	O14561	49	GC16M025408	6.9375	https://www.genecards.org/cgi-bin/carddisp.pl?gene=NDUFAB1
BAK1	BCL2 Antagonist/Killer 1	Protein Coding	Q16611	53	GC06M033572	6.93305	https://www.genecards.org/cgi-bin/carddisp.pl?gene=BAK1
PRKCG	Protein Kinase C Gamma	Protein Coding	P05129	59	GC19P053879	6.93085	https://www.genecards.org/cgi-bin/carddisp.pl?gene=PRKCG
NSD2	Nuclear Receptor Binding SET Domain Protein 2	Protein Coding	O96028	53	GC04P003990	6.93068	https://www.genecards.org/cgi-bin/carddisp.pl?gene=NSD2
TRAF6	TNF Receptor Associated Factor 6	Protein Coding	Q9Y4K3	55	GC11M036467	6.92925	https://www.genecards.org/cgi-bin/carddisp.pl?gene=TRAF6
HDC	Histidine Decarboxylase	Protein Coding	P19113	53	GC15M050241	6.92384	https://www.genecards.org/cgi-bin/carddisp.pl?gene=HDC
SGCB	Sarcoglycan Beta	Protein Coding	Q16585	49	GC04M052019	6.91788	https://www.genecards.org/cgi-bin/carddisp.pl?gene=SGCB
XYLT1	Xylosyltransferase 1	Protein Coding	Q86Y38	51	GC16M017101	6.91609	https://www.genecards.org/cgi-bin/carddisp.pl?gene=XYLT1
SAFB	Scaffold Attachment Factor B	Protein Coding	Q15424	48	GC19P005623	6.91202	https://www.genecards.org/cgi-bin/carddisp.pl?gene=SAFB
PAFAH1B1	Platelet Activating Factor Acetylhydrolase 1b Regulatory Subunit 1	Protein Coding	P43034	55	GC17P002593	6.90822	https://www.genecards.org/cgi-bin/carddisp.pl?gene=PAFAH1B1
IL2RB	Interleukin 2 Receptor Subunit Beta	Protein Coding	P14784	59	GC22M077093	6.90032	https://www.genecards.org/cgi-bin/carddisp.pl?gene=IL2RB
CR1	Complement C3b/C4b Receptor 1 (Knops Blood Group)	Protein Coding	P17927	53	GC01P207496	6.893	https://www.genecards.org/cgi-bin/carddisp.pl?gene=CR1
KCNJ5	Potassium Inwardly Rectifying Channel Subfamily J Member 5	Protein Coding	P48544	56	GC11P128891	6.88675	https://www.genecards.org/cgi-bin/carddisp.pl?gene=KCNJ5
CTRL	Chymotrypsin Like	Protein Coding	P40313	49	GC16M067927	6.8783	https://www.genecards.org/cgi-bin/carddisp.pl?gene=CTRL
MIR181A1	MicroRNA 181a-1	RNA Gene		26	GC01M198860	6.87669	https://www.genecards.org/cgi-bin/carddisp.pl?gene=MIR181A1
YAP1	Yes1 Associated Transcriptional Regulator	Protein Coding	P46937	56	GC11P102110	6.87138	https://www.genecards.org/cgi-bin/carddisp.pl?gene=YAP1
TGFBI	Transforming Growth Factor Beta Induced	Protein Coding	Q15582	54	GC05P136027	6.86626	https://www.genecards.org/cgi-bin/carddisp.pl?gene=TGFBI
METTL1	Methyltransferase 1, TRNA Methylguanosine	Protein Coding	Q9UBP6	48	GC12M057768	6.86589	https://www.genecards.org/cgi-bin/carddisp.pl?gene=METTL1
RNY5	RNA, Ro60-Associated Y5	RNA Gene		17	GC07P148941	6.86411	https://www.genecards.org/cgi-bin/carddisp.pl?gene=RNY5
FMO4	Flavin Containing Dimethylaniline Monoxygenase 4	Protein Coding	P31512	45	GC01P171315	6.86278	https://www.genecards.org/cgi-bin/carddisp.pl?gene=FMO4
F7	Coagulation Factor VII	Protein Coding	P08709	56	GC13P113105	6.85878	https://www.genecards.org/cgi-bin/carddisp.pl?gene=F7
GFER	Growth Factor, Augmenter Of Liver Regeneration	Protein Coding	P55789	53	GC16P001984	6.85758	https://www.genecards.org/cgi-bin/carddisp.pl?gene=GFER
TRIM28	Tripartite Motif Containing 28	Protein Coding	Q13263	52	GC19P058544	6.85514	https://www.genecards.org/cgi-bin/carddisp.pl?gene=TRIM28
PEX1	Peroxisomal Biogenesis Factor 1	Protein Coding	O43933	53	GC07M092487	6.85243	https://www.genecards.org/cgi-bin/carddisp.pl?gene=PEX1
AOC3	Amine Oxidase Copper Containing 3	Protein Coding	Q16853	54	GC17P042851	6.84968	https://www.genecards.org/cgi-bin/carddisp.pl?gene=AOC3
EIF2AK2	Eukaryotic Translation Initiation Factor 2 Alpha Kinase 2	Protein Coding	P19525	59	GC02M037099	6.84031	https://www.genecards.org/cgi-bin/carddisp.pl?gene=EIF2AK2
MIR106B	MicroRNA 106b	RNA Gene		29	GC07M105256	6.83517	https://www.genecards.org/cgi-bin/carddisp.pl?gene=MIR106B
ATF2	Activating Transcription Factor 2	Protein Coding	P15336	54	GC02M175072	6.83272	https://www.genecards.org/cgi-bin/carddisp.pl?gene=ATF2
SERPINA7	Serpin Family A Member 7	Protein Coding	P05543	50	GC0XM106032	6.83168	https://www.genecards.org/cgi-bin/carddisp.pl?gene=SERPINA7
TSTD1	Thiosulfate Sulfurtransferase Like Domain Containing 1	Protein Coding	Q8NFU3	41	GC01M161037	6.82821	https://www.genecards.org/cgi-bin/carddisp.pl?gene=TSTD1
TUSC3	Tumor Suppressor Candidate 3	Protein Coding	Q13454	48	GC08P015417	6.82744	https://www.genecards.org/cgi-bin/carddisp.pl?gene=TUSC3
PINK1-AS	PINK1 Antisense RNA	RNA Gene		22	GC01M020642	6.82464	https://www.genecards.org/cgi-bin/carddisp.pl?gene=PINK1-AS
ELAVL1	ELAV Like RNA Binding Protein 1	Protein Coding	Q15717	50	GC19M007958	6.82128	https://www.genecards.org/cgi-bin/carddisp.pl?gene=ELAVL1
IFNA1	Interferon Alpha 1	Protein Coding	P01562	48	GC09P021770	6.81626	https://www.genecards.org/cgi-bin/carddisp.pl?gene=IFNA1
LARS2	Leucyl-TRNA Synthetase 2, Mitochondrial	Protein Coding	Q15031	53	GC03P057374	6.81283	https://www.genecards.org/cgi-bin/carddisp.pl?gene=LARS2
CHAT	Choline O-Acetyltransferase	Protein Coding	P28329	57	GC10P049609	6.81173	https://www.genecards.org/cgi-bin/carddisp.pl?gene=CHAT
MT-TI	Mitochondrially Encoded TRNA-Ile (AUU/C)	RNA Gene		19	GCMTP004265	6.8115	https://www.genecards.org/cgi-bin/carddisp.pl?gene=MT-TI
CFB	Complement Factor B	Protein Coding	P00751	55	GC06P031945	6.80372	https://www.genecards.org/cgi-bin/carddisp.pl?gene=CFB
GPX3	Glutathione Peroxidase 3	Protein Coding	P22352	50	GC05P152433	6.80221	https://www.genecards.org/cgi-bin/carddisp.pl?gene=GPX3
PRKAG1	Protein Kinase AMP-Activated Non-Catalytic Subunit Gamma 1	Protein Coding	P54619	51	GC12M049002	6.8014	https://www.genecards.org/cgi-bin/carddisp.pl?gene=PRKAG1
CCL3	C-C Motif Chemokine Ligand 3	Protein Coding	P10147	50	GC17M036088	6.7941	https://www.genecards.org/cgi-bin/carddisp.pl?gene=CCL3
TTF2	Transcription Termination Factor 2	Protein Coding	Q9UNY4	48	GC01P117060	6.79397	https://www.genecards.org/cgi-bin/carddisp.pl?gene=TTF2
NUDT6	Nudix Hydrolase 6	Protein Coding	P53370	46	GC04M122888	6.78803	https://www.genecards.org/cgi-bin/carddisp.pl?gene=NUDT6
NCOA2	Nuclear Receptor Coactivator 2	Protein Coding	Q15596	53	GC08M070109	6.78741	https://www.genecards.org/cgi-bin/carddisp.pl?gene=NCOA2
RPS6	Ribosomal Protein S6	Protein Coding	P62753	53	GC09M019375	6.78471	https://www.genecards.org/cgi-bin/carddisp.pl?gene=RPS6
FOLR2	Folate Receptor Beta	Protein Coding	P14207	52	GC11P072216	6.77386	https://www.genecards.org/cgi-bin/carddisp.pl?gene=FOLR2
ASMT	Acetylserotonin O-Methyltransferase	Protein Coding	P46597	46	GC0XP002442	6.76867	https://www.genecards.org/cgi-bin/carddisp.pl?gene=ASMT
SUV39H1	SUV39H1 Histone Lysine Methyltransferase	Protein Coding	O43463	51	GC0XP057564	6.76095	https://www.genecards.org/cgi-bin/carddisp.pl?gene=SUV39H1
ABL1	ABL Proto-Oncogene 1, Non-Receptor Tyrosine Kinase	Protein Coding	P00519	61	GC09P130713	6.75344	https://www.genecards.org/cgi-bin/carddisp.pl?gene=ABL1
PLCB4	Phospholipase C Beta 4	Protein Coding	Q15147	54	GC20P009067	6.75163	https://www.genecards.org/cgi-bin/carddisp.pl?gene=PLCB4
GRM1	Glutamate Metabotropic Receptor 1	Protein Coding	Q13255	59	GC06P145973	6.7491	https://www.genecards.org/cgi-bin/carddisp.pl?gene=GRM1
ST3GAL3	ST3 Beta-Galactoside Alpha-2,3-Sialyltransferase 3	Protein Coding	Q11203	54	GC01P043705	6.7482	https://www.genecards.org/cgi-bin/carddisp.pl?gene=ST3GAL3
FDXR	Ferredoxin Reductase	Protein Coding	P22570	53	GC17M074862	6.74671	https://www.genecards.org/cgi-bin/carddisp.pl?gene=FDXR
PTPN3	Protein Tyrosine Phosphatase Non-Receptor Type 3	Protein Coding	P26045	51	GC09M109375	6.74527	https://www.genecards.org/cgi-bin/carddisp.pl?gene=PTPN3
FGF7	Fibroblast Growth Factor 7	Protein Coding	P21781	52	GC15P049423	6.73372	https://www.genecards.org/cgi-bin/carddisp.pl?gene=FGF7
PSMC6	Proteasome 26S Subunit, ATPase 6	Protein Coding	P62333	48	GC14P052707	6.73109	https://www.genecards.org/cgi-bin/carddisp.pl?gene=PSMC6
ACAA1	Acetyl-CoA Acyltransferase 1	Protein Coding	P09110	49	GC03M038103	6.72533	https://www.genecards.org/cgi-bin/carddisp.pl?gene=ACAA1
CSNK2A2	Casein Kinase 2 Alpha 2	Protein Coding	P19784	54	GC16M058157	6.72388	https://www.genecards.org/cgi-bin/carddisp.pl?gene=CSNK2A2
CEBPA	CCAAT Enhancer Binding Protein Alpha	Protein Coding	P49715	54	GC19M033299	6.71843	https://www.genecards.org/cgi-bin/carddisp.pl?gene=CEBPA
MT1A	Metallothionein 1A	Protein Coding	P04731	43	GC16P056638	6.70572	https://www.genecards.org/cgi-bin/carddisp.pl?gene=MT1A
ASAH2	N-Acylsphingosine Amidohydrolase 2	Protein Coding	Q9NR71	50	GC10M050182	6.70374	https://www.genecards.org/cgi-bin/carddisp.pl?gene=ASAH2
VPS33A	VPS33A Core Subunit Of CORVET And HOPS Complexes	Protein Coding	Q96AX1	48	GC12M122229	6.70318	https://www.genecards.org/cgi-bin/carddisp.pl?gene=VPS33A
PDE3B	Phosphodiesterase 3B	Protein Coding	Q13370	52	GC11P014643	6.70182	https://www.genecards.org/cgi-bin/carddisp.pl?gene=PDE3B
FGA	Fibrinogen Alpha Chain	Protein Coding	P02671	58	GC04M154583	6.69921	https://www.genecards.org/cgi-bin/carddisp.pl?gene=FGA
SNAP23	Synaptosome Associated Protein 23	Protein Coding	O00161	51	GC15P042491	6.699	https://www.genecards.org/cgi-bin/carddisp.pl?gene=SNAP23
F12	Coagulation Factor XII	Protein Coding	P00748	56	GC05M177402	6.69203	https://www.genecards.org/cgi-bin/carddisp.pl?gene=F12
ECE1	Endothelin Converting Enzyme 1	Protein Coding	P42892	58	GC01M021217	6.69057	https://www.genecards.org/cgi-bin/carddisp.pl?gene=ECE1
ITGA2B	Integrin Subunit Alpha 2b	Protein Coding	P08514	60	GC17M077853	6.68467	https://www.genecards.org/cgi-bin/carddisp.pl?gene=ITGA2B
RPSA	Ribosomal Protein SA	Protein Coding	P08865	55	GC03P039406	6.68007	https://www.genecards.org/cgi-bin/carddisp.pl?gene=RPSA
ENG	Endoglin	Protein Coding	P17813	56	GC09M127815	6.66948	https://www.genecards.org/cgi-bin/carddisp.pl?gene=ENG
PTTG1	PTTG1 Regulator Of Sister Chromatid Separation, Securin	Protein Coding	O95997	50	GC05P160430	6.66494	https://www.genecards.org/cgi-bin/carddisp.pl?gene=PTTG1
FGB	Fibrinogen Beta Chain	Protein Coding	P02675	55	GC04P154685	6.66058	https://www.genecards.org/cgi-bin/carddisp.pl?gene=FGB
MYBPC3	Myosin Binding Protein C3	Protein Coding	Q14896	55	GC11M125005	6.66012	https://www.genecards.org/cgi-bin/carddisp.pl?gene=MYBPC3
CD81	CD81 Molecule	Protein Coding	P60033	54	GC11P010694	6.65208	https://www.genecards.org/cgi-bin/carddisp.pl?gene=CD81
RHOB	Ras Homolog Family Member B	Protein Coding	P62745	53	GC02P020447	6.64613	https://www.genecards.org/cgi-bin/carddisp.pl?gene=RHOB
DDAH2	DDAH Family Member 2, ADMA-Independent	Protein Coding	O95865	49	GC06M031727	6.64573	https://www.genecards.org/cgi-bin/carddisp.pl?gene=DDAH2
TACR1	Tachykinin Receptor 1	Protein Coding	P25103	54	GC02M075597	6.64343	https://www.genecards.org/cgi-bin/carddisp.pl?gene=TACR1
PWAR1	Prader Willi/Angelman Region RNA 1	RNA Gene		22	GC15P025135	6.6386	https://www.genecards.org/cgi-bin/carddisp.pl?gene=PWAR1
TRMT10C	TRNA Methyltransferase 10C, Mitochondrial RNase P Subunit	Protein Coding	Q7L0Y3	45	GC03P101561	6.63525	https://www.genecards.org/cgi-bin/carddisp.pl?gene=TRMT10C
XK	X-Linked Kx Blood Group Antigen, Kell And VPS13A Binding Protein	Protein Coding	P51811	49	GC0XP037685	6.62546	https://www.genecards.org/cgi-bin/carddisp.pl?gene=XK
LCN2	Lipocalin 2	Protein Coding	P80188	54	GC09P128149	6.62441	https://www.genecards.org/cgi-bin/carddisp.pl?gene=LCN2
NGLY1	N-Glycanase 1	Protein Coding	Q96IV0	51	GC03M025718	6.61675	https://www.genecards.org/cgi-bin/carddisp.pl?gene=NGLY1
KLK3	Kallikrein Related Peptidase 3	Protein Coding	P07288	55	GC19P050854	6.61565	https://www.genecards.org/cgi-bin/carddisp.pl?gene=KLK3
ACAA2	Acetyl-CoA Acyltransferase 2	Protein Coding	P42765	50	GC18M049782	6.61537	https://www.genecards.org/cgi-bin/carddisp.pl?gene=ACAA2
KRT18	Keratin 18	Protein Coding	P05783	58	GC12P052948	6.61109	https://www.genecards.org/cgi-bin/carddisp.pl?gene=KRT18
FBXW7	F-Box And WD Repeat Domain Containing 7	Protein Coding	Q969H0	54	GC04M152321	6.61072	https://www.genecards.org/cgi-bin/carddisp.pl?gene=FBXW7
ABCD3	ATP Binding Cassette Subfamily D Member 3	Protein Coding	P28288	53	GC01P094385	6.60245	https://www.genecards.org/cgi-bin/carddisp.pl?gene=ABCD3
XS	X-Linked Suppressor Of LU Antigens	Genetic Locus		4	GC0XU990239	6.59433	https://www.genecards.org/cgi-bin/carddisp.pl?gene=XS
DIAPH1	Diaphanous Related Formin 1	Protein Coding	O60610	55	GC05M141516	6.58153	https://www.genecards.org/cgi-bin/carddisp.pl?gene=DIAPH1
FMO2	Flavin Containing Dimethylaniline Monoxygenase 2	Protein Coding	Q99518	44	GC01P171185	6.58041	https://www.genecards.org/cgi-bin/carddisp.pl?gene=FMO2
PAX3	Paired Box 3	Protein Coding	P23760	55	GC02M222199	6.58033	https://www.genecards.org/cgi-bin/carddisp.pl?gene=PAX3
PRDM9	PR/SET Domain 9	Protein Coding	Q9NQV7	45	GC05P023443	6.57335	https://www.genecards.org/cgi-bin/carddisp.pl?gene=PRDM9
PECAM1	Platelet And Endothelial Cell Adhesion Molecule 1	Protein Coding	P16284	50	GC17M064319	6.57277	https://www.genecards.org/cgi-bin/carddisp.pl?gene=PECAM1
DAPK1	Death Associated Protein Kinase 1	Protein Coding	P53355	57	GC09P087497	6.57162	https://www.genecards.org/cgi-bin/carddisp.pl?gene=DAPK1
PSEN2	Presenilin 2	Protein Coding	P49810	58	GC01P226870	6.56737	https://www.genecards.org/cgi-bin/carddisp.pl?gene=PSEN2
RBCK1	RANBP2-Type And C3HC4-Type Zinc Finger Containing 1	Protein Coding	Q9BYM8	50	GC20P000407	6.56668	https://www.genecards.org/cgi-bin/carddisp.pl?gene=RBCK1
PAICS	Phosphoribosylaminoimidazole Carboxylase And Phosphoribosylaminoimidazolesuccinocarboxamide Synthase	Protein Coding	P22234	51	GC04P056435	6.5656	https://www.genecards.org/cgi-bin/carddisp.pl?gene=PAICS
CLN5	CLN5 Intracellular Trafficking Protein	Protein Coding	O75503	50	GC13P076990	6.55984	https://www.genecards.org/cgi-bin/carddisp.pl?gene=CLN5
PCMT1	Protein-L-Isoaspartate (D-Aspartate) O-Methyltransferase	Protein Coding	P22061	47	GC06P149749	6.55743	https://www.genecards.org/cgi-bin/carddisp.pl?gene=PCMT1
PF4	Platelet Factor 4	Protein Coding	P02776	50	GC04M073980	6.55524	https://www.genecards.org/cgi-bin/carddisp.pl?gene=PF4
CRABP2	Cellular Retinoic Acid Binding Protein 2	Protein Coding	P29373	51	GC01M161214	6.55264	https://www.genecards.org/cgi-bin/carddisp.pl?gene=CRABP2
PLAUR	Plasminogen Activator, Urokinase Receptor	Protein Coding	Q03405	53	GC19M043646	6.54629	https://www.genecards.org/cgi-bin/carddisp.pl?gene=PLAUR
SCARB2	Scavenger Receptor Class B Member 2	Protein Coding	Q14108	54	GC04M076158	6.53779	https://www.genecards.org/cgi-bin/carddisp.pl?gene=SCARB2
KRT8	Keratin 8	Protein Coding	P05787	55	GC12M052897	6.52719	https://www.genecards.org/cgi-bin/carddisp.pl?gene=KRT8
MICAL2	Microtubule Associated Monooxygenase, Calponin And LIM Domain Containing 2	Protein Coding	O94851	43	GC11P012121	6.51873	https://www.genecards.org/cgi-bin/carddisp.pl?gene=MICAL2
YARS2	Tyrosyl-TRNA Synthetase 2	Protein Coding	Q9Y2Z4	52	GC12M032873	6.51716	https://www.genecards.org/cgi-bin/carddisp.pl?gene=YARS2
ANXA4	Annexin A4	Protein Coding	P09525	46	GC02P069650	6.51022	https://www.genecards.org/cgi-bin/carddisp.pl?gene=ANXA4
UGP2	UDP-Glucose Pyrophosphorylase 2	Protein Coding	Q16851	51	GC02P063840	6.49955	https://www.genecards.org/cgi-bin/carddisp.pl?gene=UGP2
SUV39H2	SUV39H2 Histone Lysine Methyltransferase	Protein Coding	Q9H5I1	50	GC10P014878	6.49328	https://www.genecards.org/cgi-bin/carddisp.pl?gene=SUV39H2
DNMT3L	DNA Methyltransferase 3 Like	Protein Coding	Q9UJW3	48	GC21M044246	6.49254	https://www.genecards.org/cgi-bin/carddisp.pl?gene=DNMT3L
SLC7A6	Solute Carrier Family 7 Member 6	Protein Coding	Q92536	48	GC16P082894	6.48927	https://www.genecards.org/cgi-bin/carddisp.pl?gene=SLC7A6
EIF2S2	Eukaryotic Translation Initiation Factor 2 Subunit Beta	Protein Coding	P20042	46	GC20M034088	6.48751	https://www.genecards.org/cgi-bin/carddisp.pl?gene=EIF2S2
GLUD2	Glutamate Dehydrogenase 2	Protein Coding	P49448	50	GC0XP121047	6.4814	https://www.genecards.org/cgi-bin/carddisp.pl?gene=GLUD2
ATP5F1B	ATP Synthase F1 Subunit Beta	Protein Coding	P06576	50	GC12M059279	6.48053	https://www.genecards.org/cgi-bin/carddisp.pl?gene=ATP5F1B
FFAR4	Free Fatty Acid Receptor 4	Protein Coding	Q5NUL3	46	GC10P093566	6.48005	https://www.genecards.org/cgi-bin/carddisp.pl?gene=FFAR4
C5AR1	Complement C5a Receptor 1	Protein Coding	P21730	54	GC19P047290	6.47958	https://www.genecards.org/cgi-bin/carddisp.pl?gene=C5AR1
CUL1	Cullin 1	Protein Coding	Q13616	53	GC07P148697	6.47691	https://www.genecards.org/cgi-bin/carddisp.pl?gene=CUL1
POLD1	DNA Polymerase Delta 1, Catalytic Subunit	Protein Coding	P28340	54	GC19P113486	6.46752	https://www.genecards.org/cgi-bin/carddisp.pl?gene=POLD1
ALKBH8	AlkB Homolog 8, TRNA Methyltransferase	Protein Coding	Q96BT7	43	GC11M107502	6.44673	https://www.genecards.org/cgi-bin/carddisp.pl?gene=ALKBH8
SQLE	Squalene Epoxidase	Protein Coding	Q14534	52	GC08P124998	6.42996	https://www.genecards.org/cgi-bin/carddisp.pl?gene=SQLE
CGB3	Chorionic Gonadotropin Subunit Beta 3	Protein Coding	P0DN86	42	GC19M093065	6.42725	https://www.genecards.org/cgi-bin/carddisp.pl?gene=CGB3
CLCN7	Chloride Voltage-Gated Channel 7	Protein Coding	P51798	53	GC16M001444	6.42421	https://www.genecards.org/cgi-bin/carddisp.pl?gene=CLCN7
ERVW-1	Endogenous Retrovirus Group W Member 1, Envelope	Protein Coding	Q9UQF0	45	GC07M092468	6.4232	https://www.genecards.org/cgi-bin/carddisp.pl?gene=ERVW-1
DUT	Deoxyuridine Triphosphatase	Protein Coding	P33316	51	GC15P048331	6.42167	https://www.genecards.org/cgi-bin/carddisp.pl?gene=DUT
GGT7	Gamma-Glutamyltransferase 7	Protein Coding	Q9UJ14	46	GC20M034844	6.40657	https://www.genecards.org/cgi-bin/carddisp.pl?gene=GGT7
CSF3	Colony Stimulating Factor 3	Protein Coding	P09919	50	GC17P040015	6.40444	https://www.genecards.org/cgi-bin/carddisp.pl?gene=CSF3
COASY	Coenzyme A Synthase	Protein Coding	Q13057	53	GC17P042561	6.4032	https://www.genecards.org/cgi-bin/carddisp.pl?gene=COASY
KMT2B	Lysine Methyltransferase 2B	Protein Coding	Q9UMN6	48	GC19P112939	6.39373	https://www.genecards.org/cgi-bin/carddisp.pl?gene=KMT2B
PRLR	Prolactin Receptor	Protein Coding	P16471	57	GC05M035048	6.39359	https://www.genecards.org/cgi-bin/carddisp.pl?gene=PRLR
GATA1	GATA Binding Protein 1	Protein Coding	P15976	55	GC0XP048786	6.38783	https://www.genecards.org/cgi-bin/carddisp.pl?gene=GATA1
OSM	Oncostatin M	Protein Coding	P13725	52	GC22M030262	6.38162	https://www.genecards.org/cgi-bin/carddisp.pl?gene=OSM
SIRT4	Sirtuin 4	Protein Coding	Q9Y6E7	46	GC12P120291	6.3784	https://www.genecards.org/cgi-bin/carddisp.pl?gene=SIRT4
LDHB	Lactate Dehydrogenase B	Protein Coding	P07195	50	GC12M021635	6.36809	https://www.genecards.org/cgi-bin/carddisp.pl?gene=LDHB
BCR	BCR Activator Of RhoGEF And GTPase	Protein Coding	P11274	60	GC22P023179	6.36473	https://www.genecards.org/cgi-bin/carddisp.pl?gene=BCR
DVL2	Dishevelled Segment Polarity Protein 2	Protein Coding	O14641	52	GC17M007225	6.36429	https://www.genecards.org/cgi-bin/carddisp.pl?gene=DVL2
BPI	Bactericidal Permeability Increasing Protein	Protein Coding	P17213	50	GC20P038304	6.36404	https://www.genecards.org/cgi-bin/carddisp.pl?gene=BPI
FABP3	Fatty Acid Binding Protein 3	Protein Coding	P05413	52	GC01M031376	6.36308	https://www.genecards.org/cgi-bin/carddisp.pl?gene=FABP3
TMPO	Thymopoietin	Protein Coding	P42166	55	GC12P098515	6.35918	https://www.genecards.org/cgi-bin/carddisp.pl?gene=TMPO
SERPINI1	Serpin Family I Member 1	Protein Coding	Q99574	55	GC03P167735	6.34942	https://www.genecards.org/cgi-bin/carddisp.pl?gene=SERPINI1
TFAP2B	Transcription Factor AP-2 Beta	Protein Coding	Q92481	54	GC06P135127	6.34206	https://www.genecards.org/cgi-bin/carddisp.pl?gene=TFAP2B
GART	Phosphoribosylglycinamide Formyltransferase, Phosphoribosylglycinamide Synthetase, Phosphoribosylaminoimidazole Synthetase	Protein Coding	P22102	52	GC21M033503	6.33784	https://www.genecards.org/cgi-bin/carddisp.pl?gene=GART
HLA-G	Major Histocompatibility Complex, Class I, G	Protein Coding	P17693	53	GC06P134763	6.332	https://www.genecards.org/cgi-bin/carddisp.pl?gene=HLA-G
CTPS1	CTP Synthase 1	Protein Coding	P17812	53	GC01P040979	6.3143	https://www.genecards.org/cgi-bin/carddisp.pl?gene=CTPS1
PRKG1	Protein Kinase CGMP-Dependent 1	Protein Coding	Q13976	59	GC10P050991	6.31354	https://www.genecards.org/cgi-bin/carddisp.pl?gene=PRKG1
MEG8	Maternally Expressed 8, Small Nucleolar RNA Host Gene	RNA Gene		26	GC14P116736	6.31349	https://www.genecards.org/cgi-bin/carddisp.pl?gene=MEG8
LCMT1	Leucine Carboxyl Methyltransferase 1	Protein Coding	Q9UIC8	42	GC16P081225	6.30288	https://www.genecards.org/cgi-bin/carddisp.pl?gene=LCMT1
LSM4	LSM4 Homolog, U6 Small Nuclear RNA And MRNA Degradation Associated	Protein Coding	Q9Y4Z0	48	GC19M018306	6.30165	https://www.genecards.org/cgi-bin/carddisp.pl?gene=LSM4
TGFB2	Transforming Growth Factor Beta 2	Protein Coding	P61812	60	GC01P218345	6.30077	https://www.genecards.org/cgi-bin/carddisp.pl?gene=TGFB2
CYLD	CYLD Lysine 63 Deubiquitinase	Protein Coding	Q9NQC7	56	GC16P050742	6.28722	https://www.genecards.org/cgi-bin/carddisp.pl?gene=CYLD
LGALS4	Galectin 4	Protein Coding	P56470	47	GC19M092746	6.28719	https://www.genecards.org/cgi-bin/carddisp.pl?gene=LGALS4
GANAB	Glucosidase II Alpha Subunit	Protein Coding	Q14697	54	GC11M125242	6.2743	https://www.genecards.org/cgi-bin/carddisp.pl?gene=GANAB
GATA6	GATA Binding Protein 6	Protein Coding	Q92908	55	GC18P022169	6.2727	https://www.genecards.org/cgi-bin/carddisp.pl?gene=GATA6
LAMP2	Lysosomal Associated Membrane Protein 2	Protein Coding	P13473	54	GC0XM120426	6.26666	https://www.genecards.org/cgi-bin/carddisp.pl?gene=LAMP2
HNRNPM	Heterogeneous Nuclear Ribonucleoprotein M	Protein Coding	P52272	46	GC19P008444	6.25693	https://www.genecards.org/cgi-bin/carddisp.pl?gene=HNRNPM
RNF31	Ring Finger Protein 31	Protein Coding	Q96EP0	49	GC14P024146	6.24473	https://www.genecards.org/cgi-bin/carddisp.pl?gene=RNF31
SERPINB9	Serpin Family B Member 9	Protein Coding	P50453	47	GC06M002887	6.24192	https://www.genecards.org/cgi-bin/carddisp.pl?gene=SERPINB9
TST	Thiosulfate Sulfurtransferase	Protein Coding	Q16762	49	GC22M037010	6.24141	https://www.genecards.org/cgi-bin/carddisp.pl?gene=TST
SLC38A2	Solute Carrier Family 38 Member 2	Protein Coding	Q96QD8	48	GC12M046358	6.22997	https://www.genecards.org/cgi-bin/carddisp.pl?gene=SLC38A2
PHKG1	Phosphorylase Kinase Catalytic Subunit Gamma 1	Protein Coding	Q16816	50	GC07M056080	6.22569	https://www.genecards.org/cgi-bin/carddisp.pl?gene=PHKG1
SERPINF2	Serpin Family F Member 2	Protein Coding	P08697	54	GC17P001742	6.21823	https://www.genecards.org/cgi-bin/carddisp.pl?gene=SERPINF2
DGAT2	Diacylglycerol O-Acyltransferase 2	Protein Coding	Q96PD7	50	GC11P075759	6.21494	https://www.genecards.org/cgi-bin/carddisp.pl?gene=DGAT2
RBX1	Ring-Box 1	Protein Coding	P62877	52	GC22P040951	6.20638	https://www.genecards.org/cgi-bin/carddisp.pl?gene=RBX1
RANBP2	RAN Binding Protein 2	Protein Coding	P49792	54	GC02P108719	6.20153	https://www.genecards.org/cgi-bin/carddisp.pl?gene=RANBP2
RGS4	Regulator Of G Protein Signaling 4	Protein Coding	P49798	48	GC01P163068	6.19699	https://www.genecards.org/cgi-bin/carddisp.pl?gene=RGS4
UGDH	UDP-Glucose 6-Dehydrogenase	Protein Coding	O60701	52	GC04M039502	6.19502	https://www.genecards.org/cgi-bin/carddisp.pl?gene=UGDH
BLVRB	Biliverdin Reductase B	Protein Coding	P30043	50	GC19M040447	6.18312	https://www.genecards.org/cgi-bin/carddisp.pl?gene=BLVRB
SLC6A14	Solute Carrier Family 6 Member 14	Protein Coding	Q9UN76	48	GC0XP116436	6.18168	https://www.genecards.org/cgi-bin/carddisp.pl?gene=SLC6A14
CNTF	Ciliary Neurotrophic Factor	Protein Coding	P26441	51	GC11P058622	6.17985	https://www.genecards.org/cgi-bin/carddisp.pl?gene=CNTF
PROC	Protein C, Inactivator Of Coagulation Factors Va And VIIIa	Protein Coding	P04070	60	GC02P127418	6.17539	https://www.genecards.org/cgi-bin/carddisp.pl?gene=PROC
MAGED2	MAGE Family Member D2	Protein Coding	Q9UNF1	49	GC0XP054807	6.17045	https://www.genecards.org/cgi-bin/carddisp.pl?gene=MAGED2
CD28	CD28 Molecule	Protein Coding	P10747	56	GC02P203706	6.16906	https://www.genecards.org/cgi-bin/carddisp.pl?gene=CD28
PKD2	Polycystin 2, Transient Receptor Potential Cation Channel	Protein Coding	Q13563	57	GC04P088007	6.15809	https://www.genecards.org/cgi-bin/carddisp.pl?gene=PKD2
KMT5C	Lysine Methyltransferase 5C	Protein Coding	Q86Y97	44	GC19P113713	6.15584	https://www.genecards.org/cgi-bin/carddisp.pl?gene=KMT5C
GDF15	Growth Differentiation Factor 15	Protein Coding	Q99988	52	GC19P112633	6.15371	https://www.genecards.org/cgi-bin/carddisp.pl?gene=GDF15
AQP4	Aquaporin 4	Protein Coding	P55087	54	GC18M026852	6.1483	https://www.genecards.org/cgi-bin/carddisp.pl?gene=AQP4
ETS1	ETS Proto-Oncogene 1, Transcription Factor	Protein Coding	P14921	56	GC11M128458	6.13978	https://www.genecards.org/cgi-bin/carddisp.pl?gene=ETS1
CHRNA7	Cholinergic Receptor Nicotinic Alpha 7 Subunit	Protein Coding	P36544	53	GC15P031923	6.13271	https://www.genecards.org/cgi-bin/carddisp.pl?gene=CHRNA7
YME1L1	YME1 Like 1 ATPase	Protein Coding	Q96TA2	51	GC10M027110	6.12947	https://www.genecards.org/cgi-bin/carddisp.pl?gene=YME1L1
TGM1	Transglutaminase 1	Protein Coding	P22735	54	GC14M024249	6.12875	https://www.genecards.org/cgi-bin/carddisp.pl?gene=TGM1
RCE1	Ras Converting CAAX Endopeptidase 1	Protein Coding	Q9Y256	45	GC11P066842	6.12772	https://www.genecards.org/cgi-bin/carddisp.pl?gene=RCE1
DSPP	Dentin Sialophosphoprotein	Protein Coding	Q9NZW4	47	GC04P087608	6.11779	https://www.genecards.org/cgi-bin/carddisp.pl?gene=DSPP
TRMT5	TRNA Methyltransferase 5	Protein Coding	Q32P41	44	GC14M060971	6.11543	https://www.genecards.org/cgi-bin/carddisp.pl?gene=TRMT5
CLN3	CLN3 Lysosomal/Endosomal Transmembrane Protein, Battenin	Protein Coding	Q13286	53	GC16M028466	6.10605	https://www.genecards.org/cgi-bin/carddisp.pl?gene=CLN3
NOP2	NOP2 Nucleolar Protein	Protein Coding	P46087	46	GC12M006556	6.09828	https://www.genecards.org/cgi-bin/carddisp.pl?gene=NOP2
ACSL3	Acyl-CoA Synthetase Long Chain Family Member 3	Protein Coding	O95573	48	GC02P222860	6.09702	https://www.genecards.org/cgi-bin/carddisp.pl?gene=ACSL3
SPAST	Spastin	Protein Coding	Q9UBP0	51	GC02P032063	6.09023	https://www.genecards.org/cgi-bin/carddisp.pl?gene=SPAST
RBP1	Retinol Binding Protein 1	Protein Coding	P09455	48	GC03M139517	6.08859	https://www.genecards.org/cgi-bin/carddisp.pl?gene=RBP1
CCL11	C-C Motif Chemokine Ligand 11	Protein Coding	P51671	54	GC17P034285	6.08685	https://www.genecards.org/cgi-bin/carddisp.pl?gene=CCL11
BARD1	BRCA1 Associated RING Domain 1	Protein Coding	Q99728	55	GC02M214725	6.08593	https://www.genecards.org/cgi-bin/carddisp.pl?gene=BARD1
SP3	Sp3 Transcription Factor	Protein Coding	Q02447	51	GC02M173882	6.08489	https://www.genecards.org/cgi-bin/carddisp.pl?gene=SP3
ARF1	ADP Ribosylation Factor 1	Protein Coding	P84077	54	GC01P228082	6.07248	https://www.genecards.org/cgi-bin/carddisp.pl?gene=ARF1
NGB	Neuroglobin	Protein Coding	Q9NPG2	45	GC14M077265	6.07021	https://www.genecards.org/cgi-bin/carddisp.pl?gene=NGB
RAB6A	RAB6A, Member RAS Oncogene Family	Protein Coding	P20340	50	GC11M125675	6.06813	https://www.genecards.org/cgi-bin/carddisp.pl?gene=RAB6A
SAA1	Serum Amyloid A1	Protein Coding	P0DJI8	47	GC11P019139	6.06591	https://www.genecards.org/cgi-bin/carddisp.pl?gene=SAA1
EEF2	Eukaryotic Translation Elongation Factor 2	Protein Coding	P13639	56	GC19M003976	6.06385	https://www.genecards.org/cgi-bin/carddisp.pl?gene=EEF2
EEA1	Early Endosome Antigen 1	Protein Coding	Q15075	51	GC12M092770	6.06335	https://www.genecards.org/cgi-bin/carddisp.pl?gene=EEA1
CCL18	C-C Motif Chemokine Ligand 18	Protein Coding	P55774	45	GC17P036064	6.05902	https://www.genecards.org/cgi-bin/carddisp.pl?gene=CCL18
KMT2D	Lysine Methyltransferase 2D	Protein Coding	O14686	53	GC12M049018	6.0501	https://www.genecards.org/cgi-bin/carddisp.pl?gene=KMT2D
MMS19	MMS19 Homolog, Cytosolic Iron-Sulfur Assembly Component	Protein Coding	Q96T76	46	GC10M097458	6.04168	https://www.genecards.org/cgi-bin/carddisp.pl?gene=MMS19
DPH5	Diphthamide Biosynthesis 5	Protein Coding	Q9H2P9	46	GC01M100989	6.04139	https://www.genecards.org/cgi-bin/carddisp.pl?gene=DPH5
MSMB	Microseminoprotein Beta	Protein Coding	P08118	48	GC10M046033	6.03776	https://www.genecards.org/cgi-bin/carddisp.pl?gene=MSMB
OTULIN	OTU Deubiquitinase With Linear Linkage Specificity	Protein Coding	Q96BN8	48	GC05P014689	6.03632	https://www.genecards.org/cgi-bin/carddisp.pl?gene=OTULIN
EIF5B	Eukaryotic Translation Initiation Factor 5B	Protein Coding	O60841	48	GC02P099337	6.03231	https://www.genecards.org/cgi-bin/carddisp.pl?gene=EIF5B
CIITA	Class II Major Histocompatibility Complex Transactivator	Protein Coding	P33076	53	GC16P080655	6.02369	https://www.genecards.org/cgi-bin/carddisp.pl?gene=CIITA
TPP1	Tripeptidyl Peptidase 1	Protein Coding	O14773	54	GC11M012130	6.02138	https://www.genecards.org/cgi-bin/carddisp.pl?gene=TPP1
HDAC1	Histone Deacetylase 1	Protein Coding	Q13547	59	GC01P032292	6.02115	https://www.genecards.org/cgi-bin/carddisp.pl?gene=HDAC1
PAK2	P21 (RAC1) Activated Kinase 2	Protein Coding	Q13177	56	GC03P196739	6.01995	https://www.genecards.org/cgi-bin/carddisp.pl?gene=PAK2
THPO	Thrombopoietin	Protein Coding	P40225	52	GC03M184371	6.01951	https://www.genecards.org/cgi-bin/carddisp.pl?gene=THPO
NCOA1	Nuclear Receptor Coactivator 1	Protein Coding	Q15788	53	GC02P024492	6.01432	https://www.genecards.org/cgi-bin/carddisp.pl?gene=NCOA1
HLA-A	Major Histocompatibility Complex, Class I, A	Protein Coding	P04439	54	GC06P134779	6.01256	https://www.genecards.org/cgi-bin/carddisp.pl?gene=HLA-A
SLX1A-SULT1A3	SLX1A-SULT1A3 Readthrough (NMD Candidate)	RNA Gene		18	GC16P081596	6.01178	https://www.genecards.org/cgi-bin/carddisp.pl?gene=SLX1A-SULT1A3
GET1	Guided Entry Of Tail-Anchored Proteins Factor 1	Protein Coding	O00258	43	GC21P039377	6.00532	https://www.genecards.org/cgi-bin/carddisp.pl?gene=GET1
UBE2D3	Ubiquitin Conjugating Enzyme E2 D3	Protein Coding	P61077	52	GC04M102794	6.00189	https://www.genecards.org/cgi-bin/carddisp.pl?gene=UBE2D3
HTR2A	5-Hydroxytryptamine Receptor 2A	Protein Coding	P28223	56	GC13M046831	5.99353	https://www.genecards.org/cgi-bin/carddisp.pl?gene=HTR2A
CCN6	Cellular Communication Network Factor 6	Protein Coding	O95389	50	GC06P136074	5.98977	https://www.genecards.org/cgi-bin/carddisp.pl?gene=CCN6
TJP1	Tight Junction Protein 1	Protein Coding	Q07157	54	GC15M029699	5.98847	https://www.genecards.org/cgi-bin/carddisp.pl?gene=TJP1
CCKAR	Cholecystokinin A Receptor	Protein Coding	P32238	54	GC04M026483	5.98838	https://www.genecards.org/cgi-bin/carddisp.pl?gene=CCKAR
ALDH1A3	Aldehyde Dehydrogenase 1 Family Member A3	Protein Coding	P47895	53	GC15P100877	5.98776	https://www.genecards.org/cgi-bin/carddisp.pl?gene=ALDH1A3
FGF9	Fibroblast Growth Factor 9	Protein Coding	P31371	53	GC13P021671	5.98714	https://www.genecards.org/cgi-bin/carddisp.pl?gene=FGF9
FLT3	Fms Related Receptor Tyrosine Kinase 3	Protein Coding	P36888	61	GC13M028003	5.9855	https://www.genecards.org/cgi-bin/carddisp.pl?gene=FLT3
RFC1	Replication Factor C Subunit 1	Protein Coding	P35251	54	GC04M039291	5.98032	https://www.genecards.org/cgi-bin/carddisp.pl?gene=RFC1
TOP2A	DNA Topoisomerase II Alpha	Protein Coding	P11388	59	GC17M040388	5.98022	https://www.genecards.org/cgi-bin/carddisp.pl?gene=TOP2A
RIPK1	Receptor Interacting Serine/Threonine Kinase 1	Protein Coding	Q13546	59	GC06P006449	5.97565	https://www.genecards.org/cgi-bin/carddisp.pl?gene=RIPK1
FEN1	Flap Structure-Specific Endonuclease 1	Protein Coding	P39748	55	GC11P088776	5.97416	https://www.genecards.org/cgi-bin/carddisp.pl?gene=FEN1
DDAH1	Dimethylarginine Dimethylaminohydrolase 1	Protein Coding	O94760	50	GC01M085318	5.973	https://www.genecards.org/cgi-bin/carddisp.pl?gene=DDAH1
IKBKG	Inhibitor Of Nuclear Factor Kappa B Kinase Regulatory Subunit Gamma	Protein Coding	Q9Y6K9	56	GC0XP154541	5.96955	https://www.genecards.org/cgi-bin/carddisp.pl?gene=IKBKG
UCHL3	Ubiquitin C-Terminal Hydrolase L3	Protein Coding	P15374	51	GC13P075569	5.96741	https://www.genecards.org/cgi-bin/carddisp.pl?gene=UCHL3
PDGFB	Platelet Derived Growth Factor Subunit B	Protein Coding	P01127	60	GC22M077951	5.96041	https://www.genecards.org/cgi-bin/carddisp.pl?gene=PDGFB
STT3A	STT3 Oligosaccharyltransferase Complex Catalytic Subunit A	Protein Coding	P46977	52	GC11P125592	5.96014	https://www.genecards.org/cgi-bin/carddisp.pl?gene=STT3A
PSMB8	Proteasome 20S Subunit Beta 8	Protein Coding	P28062	59	GC06M032840	5.95803	https://www.genecards.org/cgi-bin/carddisp.pl?gene=PSMB8
NEDD8	NEDD8 Ubiquitin Like Modifier	Protein Coding	Q15843	48	GC14M024216	5.95775	https://www.genecards.org/cgi-bin/carddisp.pl?gene=NEDD8
CALM2	Calmodulin 2	Protein Coding	P0DP24	53	GC02M047160	5.95319	https://www.genecards.org/cgi-bin/carddisp.pl?gene=CALM2
CAPN8	Calpain 8	Protein Coding	A6NHC0	43	GC01M223538	5.95147	https://www.genecards.org/cgi-bin/carddisp.pl?gene=CAPN8
MICAL3	Microtubule Associated Monooxygenase, Calponin And LIM Domain Containing 3	Protein Coding	Q7RTP6	39	GC22M017915	5.95024	https://www.genecards.org/cgi-bin/carddisp.pl?gene=MICAL3
TGS1	Trimethylguanosine Synthase 1	Protein Coding	Q96RS0	45	GC08P055773	5.94999	https://www.genecards.org/cgi-bin/carddisp.pl?gene=TGS1
CMTR1	Cap Methyltransferase 1	Protein Coding	Q8N1G2	41	GC06P134999	5.94347	https://www.genecards.org/cgi-bin/carddisp.pl?gene=CMTR1
LTA4H	Leukotriene A4 Hydrolase	Protein Coding	P09960	53	GC12M096000	5.93834	https://www.genecards.org/cgi-bin/carddisp.pl?gene=LTA4H
PGD	Phosphogluconate Dehydrogenase	Protein Coding	P52209	55	GC01P010398	5.93258	https://www.genecards.org/cgi-bin/carddisp.pl?gene=PGD
MIR212	MicroRNA 212	RNA Gene		27	GC17M002050	5.92573	https://www.genecards.org/cgi-bin/carddisp.pl?gene=MIR212
HNRNPU	Heterogeneous Nuclear Ribonucleoprotein U	Protein Coding	Q00839	51	GC01M244844	5.92432	https://www.genecards.org/cgi-bin/carddisp.pl?gene=HNRNPU
SUMF2	Sulfatase Modifying Factor 2	Protein Coding	Q8NBJ7	46	GC07P060626	5.9195	https://www.genecards.org/cgi-bin/carddisp.pl?gene=SUMF2
PMP22	Peripheral Myelin Protein 22	Protein Coding	Q01453	52	GC17M015229	5.91689	https://www.genecards.org/cgi-bin/carddisp.pl?gene=PMP22
SMAD4	SMAD Family Member 4	Protein Coding	Q13485	61	GC18P051028	5.91597	https://www.genecards.org/cgi-bin/carddisp.pl?gene=SMAD4
MIR23B	MicroRNA 23b	RNA Gene		27	GC09P095085	5.9112	https://www.genecards.org/cgi-bin/carddisp.pl?gene=MIR23B
DBI	Diazepam Binding Inhibitor, Acyl-CoA Binding Protein	Protein Coding	P07108	53	GC02P119366	5.91075	https://www.genecards.org/cgi-bin/carddisp.pl?gene=DBI
AANAT	Aralkylamine N-Acetyltransferase	Protein Coding	Q16613	45	GC17P076453	5.90778	https://www.genecards.org/cgi-bin/carddisp.pl?gene=AANAT
LRRK2	Leucine Rich Repeat Kinase 2	Protein Coding	Q5S007	58	GC12P040196	5.89878	https://www.genecards.org/cgi-bin/carddisp.pl?gene=LRRK2
DUSP1	Dual Specificity Phosphatase 1	Protein Coding	P28562	54	GC05M172768	5.89219	https://www.genecards.org/cgi-bin/carddisp.pl?gene=DUSP1
TRAF2	TNF Receptor Associated Factor 2	Protein Coding	Q12933	54	GC09P136881	5.88094	https://www.genecards.org/cgi-bin/carddisp.pl?gene=TRAF2
RABGGTB	Rab Geranylgeranyltransferase Subunit Beta	Protein Coding	P53611	47	GC01P075786	5.87432	https://www.genecards.org/cgi-bin/carddisp.pl?gene=RABGGTB
NRG1	Neuregulin 1	Protein Coding	Q02297	58	GC08P031639	5.87017	https://www.genecards.org/cgi-bin/carddisp.pl?gene=NRG1
ACTC1	Actin Alpha Cardiac Muscle 1	Protein Coding	P68032	53	GC15M034790	5.85658	https://www.genecards.org/cgi-bin/carddisp.pl?gene=ACTC1
DCT	Dopachrome Tautomerase	Protein Coding	P40126	53	GC13M094436	5.8556	https://www.genecards.org/cgi-bin/carddisp.pl?gene=DCT
PRKACG	Protein Kinase CAMP-Activated Catalytic Subunit Gamma	Protein Coding	P22612	54	GC09M070876	5.85334	https://www.genecards.org/cgi-bin/carddisp.pl?gene=PRKACG
SORT1	Sortilin 1	Protein Coding	Q99523	54	GC01M109310	5.85228	https://www.genecards.org/cgi-bin/carddisp.pl?gene=SORT1
ACTG1	Actin Gamma 1	Protein Coding	P63261	55	GC17M081509	5.8513	https://www.genecards.org/cgi-bin/carddisp.pl?gene=ACTG1
ITGAL	Integrin Subunit Alpha L	Protein Coding	P20701	55	GC16P030472	5.85025	https://www.genecards.org/cgi-bin/carddisp.pl?gene=ITGAL
SYP	Synaptophysin	Protein Coding	P08247	55	GC0XM049187	5.84739	https://www.genecards.org/cgi-bin/carddisp.pl?gene=SYP
MYD88	MYD88 Innate Immune Signal Transduction Adaptor	Protein Coding	Q99836	57	GC03P038290	5.84651	https://www.genecards.org/cgi-bin/carddisp.pl?gene=MYD88
NCOR1	Nuclear Receptor Corepressor 1	Protein Coding	O75376	53	GC17M016029	5.84225	https://www.genecards.org/cgi-bin/carddisp.pl?gene=NCOR1
TRN-GTT2-1	TRNA-Asn (Anticodon GTT) 2-1	RNA Gene		8	GC01P164147	5.83899	https://www.genecards.org/cgi-bin/carddisp.pl?gene=TRN-GTT2-1
MIR34C	MicroRNA 34c	RNA Gene		29	GC11P112480	5.83092	https://www.genecards.org/cgi-bin/carddisp.pl?gene=MIR34C
LTA	Lymphotoxin Alpha	Protein Coding	P01374	52	GC06P134818	5.82745	https://www.genecards.org/cgi-bin/carddisp.pl?gene=LTA
SELENOW	Selenoprotein W	Protein Coding	P63302	38	GC19P113347	5.81989	https://www.genecards.org/cgi-bin/carddisp.pl?gene=SELENOW
ATP1A1	ATPase Na+/K+ Transporting Subunit Alpha 1	Protein Coding	P05023	58	GC01P116372	5.81869	https://www.genecards.org/cgi-bin/carddisp.pl?gene=ATP1A1
NBEA	Neurobeachin	Protein Coding	Q8NFP9	50	GC13P034942	5.81055	https://www.genecards.org/cgi-bin/carddisp.pl?gene=NBEA
EEF1A1	Eukaryotic Translation Elongation Factor 1 Alpha 1	Protein Coding	P68104	52	GC06M094314	5.80974	https://www.genecards.org/cgi-bin/carddisp.pl?gene=EEF1A1
LARS1	Leucyl-TRNA Synthetase 1	Protein Coding	Q9P2J5	52	GC05M146114	5.80925	https://www.genecards.org/cgi-bin/carddisp.pl?gene=LARS1
RPL11	Ribosomal Protein L11	Protein Coding	P62913	56	GC01P023691	5.79966	https://www.genecards.org/cgi-bin/carddisp.pl?gene=RPL11
EPAS1	Endothelial PAS Domain Protein 1	Protein Coding	Q99814	59	GC02P046293	5.79241	https://www.genecards.org/cgi-bin/carddisp.pl?gene=EPAS1
CEACAM5	CEA Cell Adhesion Molecule 5	Protein Coding	P06731	52	GC19P113136	5.79181	https://www.genecards.org/cgi-bin/carddisp.pl?gene=CEACAM5
CYBA	Cytochrome B-245 Alpha Chain	Protein Coding	P13498	55	GC16M088643	5.78915	https://www.genecards.org/cgi-bin/carddisp.pl?gene=CYBA
MAP3K7	Mitogen-Activated Protein Kinase Kinase Kinase 7	Protein Coding	O43318	59	GC06M090513	5.78731	https://www.genecards.org/cgi-bin/carddisp.pl?gene=MAP3K7
FST	Follistatin	Protein Coding	P19883	57	GC05P053480	5.78392	https://www.genecards.org/cgi-bin/carddisp.pl?gene=FST
ITIH4	Inter-Alpha-Trypsin Inhibitor Heavy Chain 4	Protein Coding	Q14624	51	GC03M052812	5.77994	https://www.genecards.org/cgi-bin/carddisp.pl?gene=ITIH4
TRV-AAC1-4	TRNA-Val (Anticodon AAC) 1-4	RNA Gene		9	GC05M181218	5.77851	https://www.genecards.org/cgi-bin/carddisp.pl?gene=TRV-AAC1-4
KLF1	KLF Transcription Factor 1	Protein Coding	Q13351	51	GC19M012884	5.77426	https://www.genecards.org/cgi-bin/carddisp.pl?gene=KLF1
MYOC	Myocilin	Protein Coding	Q99972	50	GC01M171604	5.77422	https://www.genecards.org/cgi-bin/carddisp.pl?gene=MYOC
ENO2	Enolase 2	Protein Coding	P09104	56	GC12P006913	5.77022	https://www.genecards.org/cgi-bin/carddisp.pl?gene=ENO2
RPS6KB1	Ribosomal Protein S6 Kinase B1	Protein Coding	P23443	59	GC17P059893	5.76853	https://www.genecards.org/cgi-bin/carddisp.pl?gene=RPS6KB1
IL17A	Interleukin 17A	Protein Coding	Q16552	52	GC06P052186	5.76553	https://www.genecards.org/cgi-bin/carddisp.pl?gene=IL17A
YWHAZ	Tyrosine 3-Monooxygenase/Tryptophan 5-Monooxygenase Activation Protein Zeta	Protein Coding	P63104	54	GC08M100919	5.7635	https://www.genecards.org/cgi-bin/carddisp.pl?gene=YWHAZ
BDKRB2	Bradykinin Receptor B2	Protein Coding	P30411	53	GC14P096205	5.75533	https://www.genecards.org/cgi-bin/carddisp.pl?gene=BDKRB2
FLNA	Filamin A	Protein Coding	P21333	57	GC0XM154348	5.75072	https://www.genecards.org/cgi-bin/carddisp.pl?gene=FLNA
BCAT1	Branched Chain Amino Acid Transaminase 1	Protein Coding	P54687	53	GC12M024810	5.74827	https://www.genecards.org/cgi-bin/carddisp.pl?gene=BCAT1
GP9	Glycoprotein IX Platelet	Protein Coding	P14770	55	GC03P139003	5.74762	https://www.genecards.org/cgi-bin/carddisp.pl?gene=GP9
PAX6	Paired Box 6	Protein Coding	P26367	57	GC11M031784	5.73664	https://www.genecards.org/cgi-bin/carddisp.pl?gene=PAX6
FCER2	Fc Epsilon Receptor II	Protein Coding	P06734	52	GC19M091948	5.73462	https://www.genecards.org/cgi-bin/carddisp.pl?gene=FCER2
PTH1R	Parathyroid Hormone 1 Receptor	Protein Coding	Q03431	59	GC03P046877	5.72368	https://www.genecards.org/cgi-bin/carddisp.pl?gene=PTH1R
ATP5PO	ATP Synthase Peripheral Stalk Subunit OSCP	Protein Coding	P48047	51	GC21M033904	5.72053	https://www.genecards.org/cgi-bin/carddisp.pl?gene=ATP5PO
SLC6A15	Solute Carrier Family 6 Member 15	Protein Coding	Q9H2J7	46	GC12M084859	5.71754	https://www.genecards.org/cgi-bin/carddisp.pl?gene=SLC6A15
HSPE1	Heat Shock Protein Family E (Hsp10) Member 1	Protein Coding	P61604	51	GC02P197501	5.716	https://www.genecards.org/cgi-bin/carddisp.pl?gene=HSPE1
ATXN2	Ataxin 2	Protein Coding	Q99700	53	GC12M111443	5.71453	https://www.genecards.org/cgi-bin/carddisp.pl?gene=ATXN2
CXCR1	C-X-C Motif Chemokine Receptor 1	Protein Coding	P25024	52	GC02M218162	5.71301	https://www.genecards.org/cgi-bin/carddisp.pl?gene=CXCR1
PAPPA	Pappalysin 1	Protein Coding	Q13219	51	GC09P124390	5.70999	https://www.genecards.org/cgi-bin/carddisp.pl?gene=PAPPA
DRD4	Dopamine Receptor D4	Protein Coding	P21917	54	GC11P010613	5.70536	https://www.genecards.org/cgi-bin/carddisp.pl?gene=DRD4
PAX8	Paired Box 8	Protein Coding	Q06710	53	GC02M113215	5.69514	https://www.genecards.org/cgi-bin/carddisp.pl?gene=PAX8
NSD1	Nuclear Receptor Binding SET Domain Protein 1	Protein Coding	Q96L73	53	GC05P186642	5.68864	https://www.genecards.org/cgi-bin/carddisp.pl?gene=NSD1
MAG	Myelin Associated Glycoprotein	Protein Coding	P20916	55	GC19P035292	5.68817	https://www.genecards.org/cgi-bin/carddisp.pl?gene=MAG
BLZF1	Basic Leucine Zipper Nuclear Factor 1	Protein Coding	Q9H2G9	46	GC01P169367	5.66574	https://www.genecards.org/cgi-bin/carddisp.pl?gene=BLZF1
RYR2	Ryanodine Receptor 2	Protein Coding	Q92736	55	GC01P237042	5.66463	https://www.genecards.org/cgi-bin/carddisp.pl?gene=RYR2
TBP	TATA-Box Binding Protein	Protein Coding	P20226	58	GC06P170554	5.65937	https://www.genecards.org/cgi-bin/carddisp.pl?gene=TBP
PPP1R15A	Protein Phosphatase 1 Regulatory Subunit 15A	Protein Coding	O75807	47	GC19P048872	5.65908	https://www.genecards.org/cgi-bin/carddisp.pl?gene=PPP1R15A
TNFRSF10B	TNF Receptor Superfamily Member 10b	Protein Coding	O14763	59	GC08M023020	5.65447	https://www.genecards.org/cgi-bin/carddisp.pl?gene=TNFRSF10B
TRMT2B	TRNA Methyltransferase 2 Homolog B	Protein Coding	Q96GJ1	37	GC0XM101212	5.64413	https://www.genecards.org/cgi-bin/carddisp.pl?gene=TRMT2B
MYOD1	Myogenic Differentiation 1	Protein Coding	P15172	55	GC11P017719	5.64057	https://www.genecards.org/cgi-bin/carddisp.pl?gene=MYOD1
LACTB	Lactamase Beta	Protein Coding	P83111	47	GC15P159154	5.63792	https://www.genecards.org/cgi-bin/carddisp.pl?gene=LACTB
CTBP1	C-Terminal Binding Protein 1	Protein Coding	Q13363	55	GC04M001211	5.62357	https://www.genecards.org/cgi-bin/carddisp.pl?gene=CTBP1
ERCC3	ERCC Excision Repair 3, TFIIH Core Complex Helicase Subunit	Protein Coding	P19447	55	GC02M127257	5.62333	https://www.genecards.org/cgi-bin/carddisp.pl?gene=ERCC3
EPOR	Erythropoietin Receptor	Protein Coding	P19235	56	GC19M011377	5.61544	https://www.genecards.org/cgi-bin/carddisp.pl?gene=EPOR
SEC13	SEC13 Homolog, Nuclear Pore And COPII Coat Complex Component	Protein Coding	P55735	49	GC03M010293	5.61337	https://www.genecards.org/cgi-bin/carddisp.pl?gene=SEC13
GAST	Gastrin	Protein Coding	P01350	48	GC17P041712	5.61318	https://www.genecards.org/cgi-bin/carddisp.pl?gene=GAST
KLK11	Kallikrein Related Peptidase 11	Protein Coding	Q9UBX7	50	GC19M093185	5.60273	https://www.genecards.org/cgi-bin/carddisp.pl?gene=KLK11
CHCHD2	Coiled-Coil-Helix-Coiled-Coil-Helix Domain Containing 2	Protein Coding	Q9Y6H1	48	GC07M056101	5.60247	https://www.genecards.org/cgi-bin/carddisp.pl?gene=CHCHD2
OGT	O-Linked N-Acetylglucosamine (GlcNAc) Transferase	Protein Coding	O15294	55	GC0XP071735	5.59615	https://www.genecards.org/cgi-bin/carddisp.pl?gene=OGT
FTSJ1	FtsJ RNA 2'-O-Methyltransferase 1	Protein Coding	Q9UET6	49	GC0XP048476	5.58793	https://www.genecards.org/cgi-bin/carddisp.pl?gene=FTSJ1
SLC20A1	Solute Carrier Family 20 Member 1	Protein Coding	Q8WUM9	52	GC02P143680	5.58702	https://www.genecards.org/cgi-bin/carddisp.pl?gene=SLC20A1
MIR222	MicroRNA 222	RNA Gene		27	GC0XM045747	5.587	https://www.genecards.org/cgi-bin/carddisp.pl?gene=MIR222
MIP	Major Intrinsic Protein Of Lens Fiber	Protein Coding	P30301	48	GC12M056449	5.58148	https://www.genecards.org/cgi-bin/carddisp.pl?gene=MIP
EHMT1	Euchromatic Histone Lysine Methyltransferase 1	Protein Coding	Q9H9B1	54	GC09P137618	5.57678	https://www.genecards.org/cgi-bin/carddisp.pl?gene=EHMT1
SLC27A4	Solute Carrier Family 27 Member 4	Protein Coding	Q6P1M0	51	GC09P128340	5.57172	https://www.genecards.org/cgi-bin/carddisp.pl?gene=SLC27A4
VAPB	VAMP Associated Protein B And C	Protein Coding	O95292	53	GC20P058389	5.56753	https://www.genecards.org/cgi-bin/carddisp.pl?gene=VAPB
DDX3X	DEAD-Box Helicase 3 X-Linked	Protein Coding	O00571	56	GC0XP041333	5.56547	https://www.genecards.org/cgi-bin/carddisp.pl?gene=DDX3X
LMOD1	Leiomodin 1	Protein Coding	P29536	49	GC01M201896	5.56315	https://www.genecards.org/cgi-bin/carddisp.pl?gene=LMOD1
RPE65	Retinoid Isomerohydrolase RPE65	Protein Coding	Q16518	53	GC01M068428	5.56283	https://www.genecards.org/cgi-bin/carddisp.pl?gene=RPE65
ACSL5	Acyl-CoA Synthetase Long Chain Family Member 5	Protein Coding	Q9ULC5	49	GC10P112374	5.5568	https://www.genecards.org/cgi-bin/carddisp.pl?gene=ACSL5
NLRP1	NLR Family Pyrin Domain Containing 1	Protein Coding	Q9C000	52	GC17M005499	5.54867	https://www.genecards.org/cgi-bin/carddisp.pl?gene=NLRP1
GHRH	Growth Hormone Releasing Hormone	Protein Coding	P01286	47	GC20M037251	5.53845	https://www.genecards.org/cgi-bin/carddisp.pl?gene=GHRH
DYRK1A	Dual Specificity Tyrosine Phosphorylation Regulated Kinase 1A	Protein Coding	Q13627	59	GC21P037365	5.53489	https://www.genecards.org/cgi-bin/carddisp.pl?gene=DYRK1A
GDF5	Growth Differentiation Factor 5	Protein Coding	P43026	54	GC20M035433	5.52205	https://www.genecards.org/cgi-bin/carddisp.pl?gene=GDF5
ADAR	Adenosine Deaminase RNA Specific	Protein Coding	P55265	54	GC01M160957	5.52074	https://www.genecards.org/cgi-bin/carddisp.pl?gene=ADAR
BCAP31	B Cell Receptor Associated Protein 31	Protein Coding	P51572	50	GC0XM153701	5.51865	https://www.genecards.org/cgi-bin/carddisp.pl?gene=BCAP31
NLN	Neurolysin	Protein Coding	Q9BYT8	46	GC05P065722	5.51593	https://www.genecards.org/cgi-bin/carddisp.pl?gene=NLN
VCPIP1	Valosin Containing Protein Interacting Protein 1	Protein Coding	Q96JH7	45	GC08M066628	5.49746	https://www.genecards.org/cgi-bin/carddisp.pl?gene=VCPIP1
H4C1	H4 Clustered Histone 1	Protein Coding	P62805	41	GC06P134575	5.48881	https://www.genecards.org/cgi-bin/carddisp.pl?gene=H4C1
APEH	Acylaminoacyl-Peptide Hydrolase	Protein Coding	P13798	48	GC03P049673	5.48165	https://www.genecards.org/cgi-bin/carddisp.pl?gene=APEH
EIF4A1	Eukaryotic Translation Initiation Factor 4A1	Protein Coding	P60842	53	GC17P007572	5.47802	https://www.genecards.org/cgi-bin/carddisp.pl?gene=EIF4A1
PIP4K2A	Phosphatidylinositol-5-Phosphate 4-Kinase Type 2 Alpha	Protein Coding	P48426	52	GC10M022534	5.47582	https://www.genecards.org/cgi-bin/carddisp.pl?gene=PIP4K2A
CCND3	Cyclin D3	Protein Coding	P30281	55	GC06M041934	5.4744	https://www.genecards.org/cgi-bin/carddisp.pl?gene=CCND3
TRH	Thyrotropin Releasing Hormone	Protein Coding	P20396	50	GC03P129974	5.47321	https://www.genecards.org/cgi-bin/carddisp.pl?gene=TRH
AURKB	Aurora Kinase B	Protein Coding	Q96GD4	60	GC17M074906	5.4712	https://www.genecards.org/cgi-bin/carddisp.pl?gene=AURKB
EMG1	EMG1 N1-Specific Pseudouridine Methyltransferase	Protein Coding	Q92979	47	GC12P006970	5.4602	https://www.genecards.org/cgi-bin/carddisp.pl?gene=EMG1
IRAK1	Interleukin 1 Receptor Associated Kinase 1	Protein Coding	P51617	58	GC0XM154010	5.45788	https://www.genecards.org/cgi-bin/carddisp.pl?gene=IRAK1
PXDN	Peroxidasin	Protein Coding	Q92626	53	GC02M001635	5.45651	https://www.genecards.org/cgi-bin/carddisp.pl?gene=PXDN
CFHR1	Complement Factor H Related 1	Protein Coding	Q03591	51	GC01P196822	5.45504	https://www.genecards.org/cgi-bin/carddisp.pl?gene=CFHR1
LOC110806262	Solute Carrier Family 6 Member 4 Gene Promoter	Functional Element		9	GC17P030235	5.452	https://www.genecards.org/cgi-bin/carddisp.pl?gene=LOC110806262
H4C6	H4 Clustered Histone 6	Protein Coding	P62805	40	GC06P136863	5.44274	https://www.genecards.org/cgi-bin/carddisp.pl?gene=H4C6
AHSP	Alpha Hemoglobin Stabilizing Protein	Protein Coding	Q9NZD4	45	GC16P031527	5.43742	https://www.genecards.org/cgi-bin/carddisp.pl?gene=AHSP
ERN1	Endoplasmic Reticulum To Nucleus Signaling 1	Protein Coding	O75460	56	GC17M064039	5.43595	https://www.genecards.org/cgi-bin/carddisp.pl?gene=ERN1
IRF1	Interferon Regulatory Factor 1	Protein Coding	P10914	55	GC05M132440	5.43471	https://www.genecards.org/cgi-bin/carddisp.pl?gene=IRF1
SPINT2	Serine Peptidase Inhibitor, Kunitz Type 2	Protein Coding	O43291	50	GC19P038244	5.43231	https://www.genecards.org/cgi-bin/carddisp.pl?gene=SPINT2
SLC29A1	Solute Carrier Family 29 Member 1 (Augustine Blood Group)	Protein Coding	Q99808	56	GC06P044219	5.42869	https://www.genecards.org/cgi-bin/carddisp.pl?gene=SLC29A1
TLX1NB	TLX1 Neighbor	RNA Gene	P0CAT3	31	GC10M101090	5.42691	https://www.genecards.org/cgi-bin/carddisp.pl?gene=TLX1NB
TLR3	Toll Like Receptor 3	Protein Coding	O15455	60	GC04P186059	5.41769	https://www.genecards.org/cgi-bin/carddisp.pl?gene=TLR3
PABPC1	Poly(A) Binding Protein Cytoplasmic 1	Protein Coding	P11940	51	GC08M100685	5.41223	https://www.genecards.org/cgi-bin/carddisp.pl?gene=PABPC1
ITPR3	Inositol 1,4,5-Trisphosphate Receptor Type 3	Protein Coding	Q14573	55	GC06P033620	5.40351	https://www.genecards.org/cgi-bin/carddisp.pl?gene=ITPR3
P2RX1	Purinergic Receptor P2X 1	Protein Coding	P51575	51	GC17M003896	5.40054	https://www.genecards.org/cgi-bin/carddisp.pl?gene=P2RX1
GATA4	GATA Binding Protein 4	Protein Coding	P43694	58	GC08P011676	5.38733	https://www.genecards.org/cgi-bin/carddisp.pl?gene=GATA4
ATN1	Atrophin 1	Protein Coding	P54259	51	GC12P038992	5.38708	https://www.genecards.org/cgi-bin/carddisp.pl?gene=ATN1
CDK5	Cyclin Dependent Kinase 5	Protein Coding	Q00535	62	GC07M151053	5.38255	https://www.genecards.org/cgi-bin/carddisp.pl?gene=CDK5
DNM1	Dynamin 1	Protein Coding	Q05193	58	GC09P128191	5.37696	https://www.genecards.org/cgi-bin/carddisp.pl?gene=DNM1
BTRC	Beta-Transducin Repeat Containing E3 Ubiquitin Protein Ligase	Protein Coding	Q9Y297	53	GC10P101354	5.35307	https://www.genecards.org/cgi-bin/carddisp.pl?gene=BTRC
MIAT	Myocardial Infarction Associated Transcript	RNA Gene		32	GC22P026646	5.35016	https://www.genecards.org/cgi-bin/carddisp.pl?gene=MIAT
PDIA2	Protein Disulfide Isomerase Family A Member 2	Protein Coding	Q13087	48	GC16P080156	5.33863	https://www.genecards.org/cgi-bin/carddisp.pl?gene=PDIA2
IVL	Involucrin	Protein Coding	P07476	47	GC01P164418	5.33518	https://www.genecards.org/cgi-bin/carddisp.pl?gene=IVL
CNDP2	Carnosine Dipeptidase 2	Protein Coding	Q96KP4	50	GC18P074495	5.33253	https://www.genecards.org/cgi-bin/carddisp.pl?gene=CNDP2
PIEZO1	Piezo Type Mechanosensitive Ion Channel Component 1 (Er Blood Group)	Protein Coding	Q92508	48	GC16M088715	5.32884	https://www.genecards.org/cgi-bin/carddisp.pl?gene=PIEZO1
AARS1	Alanyl-TRNA Synthetase 1	Protein Coding	P49588	53	GC16M073241	5.32532	https://www.genecards.org/cgi-bin/carddisp.pl?gene=AARS1
GNAI2	G Protein Subunit Alpha I2	Protein Coding	P04899	55	GC03P050226	5.31446	https://www.genecards.org/cgi-bin/carddisp.pl?gene=GNAI2
PTGDS	Prostaglandin D2 Synthase	Protein Coding	P41222	54	GC09P141923	5.31276	https://www.genecards.org/cgi-bin/carddisp.pl?gene=PTGDS
RABGGTA	Rab Geranylgeranyltransferase Subunit Alpha	Protein Coding	Q92696	48	GC14M024265	5.31018	https://www.genecards.org/cgi-bin/carddisp.pl?gene=RABGGTA
CALB1	Calbindin 1	Protein Coding	P05937	52	GC08M090058	5.30429	https://www.genecards.org/cgi-bin/carddisp.pl?gene=CALB1
SMN1	Survival Of Motor Neuron 1, Telomeric	Protein Coding	Q16637	48	GC05P070924	5.30401	https://www.genecards.org/cgi-bin/carddisp.pl?gene=SMN1
MRM2	Mitochondrial RRNA Methyltransferase 2	Protein Coding	Q9UI43	45	GC07M002234	5.3026	https://www.genecards.org/cgi-bin/carddisp.pl?gene=MRM2
MARCKS	Myristoylated Alanine Rich Protein Kinase C Substrate	Protein Coding	P29966	47	GC06P113857	5.30088	https://www.genecards.org/cgi-bin/carddisp.pl?gene=MARCKS
CEBPB	CCAAT Enhancer Binding Protein Beta	Protein Coding	P17676	53	GC20P050190	5.29823	https://www.genecards.org/cgi-bin/carddisp.pl?gene=CEBPB
LMNB2	Lamin B2	Protein Coding	Q03252	51	GC19M091759	5.29688	https://www.genecards.org/cgi-bin/carddisp.pl?gene=LMNB2
PITX2	Paired Like Homeodomain 2	Protein Coding	Q99697	55	GC04M110617	5.28683	https://www.genecards.org/cgi-bin/carddisp.pl?gene=PITX2
HYOU1	Hypoxia Up-Regulated 1	Protein Coding	Q9Y4L1	53	GC11M126548	5.28588	https://www.genecards.org/cgi-bin/carddisp.pl?gene=HYOU1
MYRF	Myelin Regulatory Factor	Protein Coding	Q9Y2G1	45	GC11P088771	5.28008	https://www.genecards.org/cgi-bin/carddisp.pl?gene=MYRF
USP18	Ubiquitin Specific Peptidase 18	Protein Coding	Q9UMW8	48	GC22P069881	5.27633	https://www.genecards.org/cgi-bin/carddisp.pl?gene=USP18
KMT2C	Lysine Methyltransferase 2C	Protein Coding	Q8NEZ4	52	GC07M152134	5.27581	https://www.genecards.org/cgi-bin/carddisp.pl?gene=KMT2C
TERC	Telomerase RNA Component	RNA Gene		35	GC03M169765	5.27559	https://www.genecards.org/cgi-bin/carddisp.pl?gene=TERC
PSMC2	Proteasome 26S Subunit, ATPase 2	Protein Coding	P35998	50	GC07P103328	5.27435	https://www.genecards.org/cgi-bin/carddisp.pl?gene=PSMC2
DHPS	Deoxyhypusine Synthase	Protein Coding	P49366	52	GC19M092167	5.26324	https://www.genecards.org/cgi-bin/carddisp.pl?gene=DHPS
GRIK2	Glutamate Ionotropic Receptor Kainate Type Subunit 2	Protein Coding	Q13002	58	GC06P100962	5.26258	https://www.genecards.org/cgi-bin/carddisp.pl?gene=GRIK2
GRK6	G Protein-Coupled Receptor Kinase 6	Protein Coding	P43250	54	GC05P177403	5.26187	https://www.genecards.org/cgi-bin/carddisp.pl?gene=GRK6
FNTA	Farnesyltransferase, CAAX Box, Alpha	Protein Coding	P49354	48	GC08P043034	5.26123	https://www.genecards.org/cgi-bin/carddisp.pl?gene=FNTA
HSD17B12	Hydroxysteroid 17-Beta Dehydrogenase 12	Protein Coding	Q53GQ0	46	GC11P043556	5.25693	https://www.genecards.org/cgi-bin/carddisp.pl?gene=HSD17B12
CDC34	Cell Division Cycle 34, Ubiqiutin Conjugating Enzyme	Protein Coding	P49427	48	GC19P111794	5.25195	https://www.genecards.org/cgi-bin/carddisp.pl?gene=CDC34
TRIM32	Tripartite Motif Containing 32	Protein Coding	Q13049	52	GC09P116687	5.24727	https://www.genecards.org/cgi-bin/carddisp.pl?gene=TRIM32
MPL	MPL Proto-Oncogene, Thrombopoietin Receptor	Protein Coding	P40238	56	GC01P043337	5.24378	https://www.genecards.org/cgi-bin/carddisp.pl?gene=MPL
RASSF1	Ras Association Domain Family Member 1	Protein Coding	Q9NS23	52	GC03M050329	5.2401	https://www.genecards.org/cgi-bin/carddisp.pl?gene=RASSF1
KMT5A	Lysine Methyltransferase 5A	Protein Coding	Q9NQR1	50	GC12P133300	5.23256	https://www.genecards.org/cgi-bin/carddisp.pl?gene=KMT5A
PRMT3	Protein Arginine Methyltransferase 3	Protein Coding	O60678	48	GC11P020409	5.23228	https://www.genecards.org/cgi-bin/carddisp.pl?gene=PRMT3
EIF5A	Eukaryotic Translation Initiation Factor 5A	Protein Coding	P63241	52	GC17P007306	5.22922	https://www.genecards.org/cgi-bin/carddisp.pl?gene=EIF5A
TRDMT1	TRNA Aspartic Acid Methyltransferase 1	Protein Coding	O14717	48	GC10M017138	5.2277	https://www.genecards.org/cgi-bin/carddisp.pl?gene=TRDMT1
E2F1	E2F Transcription Factor 1	Protein Coding	Q01094	53	GC20M033675	5.22044	https://www.genecards.org/cgi-bin/carddisp.pl?gene=E2F1
SLC12A2	Solute Carrier Family 12 Member 2	Protein Coding	P55011	59	GC05P128083	5.21538	https://www.genecards.org/cgi-bin/carddisp.pl?gene=SLC12A2
CEL	Carboxyl Ester Lipase	Protein Coding	P19835	54	GC09P133061	5.20768	https://www.genecards.org/cgi-bin/carddisp.pl?gene=CEL
ANGPTL7	Angiopoietin Like 7	Protein Coding	O43827	46	GC01P011189	5.20637	https://www.genecards.org/cgi-bin/carddisp.pl?gene=ANGPTL7
DEFB4A	Defensin Beta 4A	Protein Coding	O15263	44	GC08P009676	5.20535	https://www.genecards.org/cgi-bin/carddisp.pl?gene=DEFB4A
SENP2	SUMO Specific Peptidase 2	Protein Coding	Q9HC62	43	GC03P185582	5.20385	https://www.genecards.org/cgi-bin/carddisp.pl?gene=SENP2
CDK5R1	Cyclin Dependent Kinase 5 Regulatory Subunit 1	Protein Coding	Q15078	54	GC17P032486	5.20169	https://www.genecards.org/cgi-bin/carddisp.pl?gene=CDK5R1
AGPS	Alkylglycerone Phosphate Synthase	Protein Coding	O00116	52	GC02P177392	5.20167	https://www.genecards.org/cgi-bin/carddisp.pl?gene=AGPS
ATF6	Activating Transcription Factor 6	Protein Coding	P18850	57	GC01P161766	5.19503	https://www.genecards.org/cgi-bin/carddisp.pl?gene=ATF6
SGK1	Serum/Glucocorticoid Regulated Kinase 1	Protein Coding	O00141	58	GC06M134169	5.18731	https://www.genecards.org/cgi-bin/carddisp.pl?gene=SGK1
HSP90AB1	Heat Shock Protein 90 Alpha Family Class B Member 1	Protein Coding	P08238	58	GC06P044246	5.18723	https://www.genecards.org/cgi-bin/carddisp.pl?gene=HSP90AB1
PRKDC	Protein Kinase, DNA-Activated, Catalytic Subunit	Protein Coding	P78527	59	GC08M047773	5.18665	https://www.genecards.org/cgi-bin/carddisp.pl?gene=PRKDC
HLA-DQB1	Major Histocompatibility Complex, Class II, DQ Beta 1	Protein Coding	P01920	52	GC06M093843	5.17492	https://www.genecards.org/cgi-bin/carddisp.pl?gene=HLA-DQB1
PRMT6	Protein Arginine Methyltransferase 6	Protein Coding	Q96LA8	46	GC01P107056	5.16827	https://www.genecards.org/cgi-bin/carddisp.pl?gene=PRMT6
DCTN1	Dynactin Subunit 1	Protein Coding	Q14203	56	GC02M074361	5.16786	https://www.genecards.org/cgi-bin/carddisp.pl?gene=DCTN1
SDS	Serine Dehydratase	Protein Coding	P20132	46	GC12M113392	5.16314	https://www.genecards.org/cgi-bin/carddisp.pl?gene=SDS
HNRNPD	Heterogeneous Nuclear Ribonucleoprotein D	Protein Coding	Q14103	50	GC04M082352	5.16294	https://www.genecards.org/cgi-bin/carddisp.pl?gene=HNRNPD
GABRG2	Gamma-Aminobutyric Acid Type A Receptor Subunit Gamma2	Protein Coding	P18507	57	GC05P162000	5.15924	https://www.genecards.org/cgi-bin/carddisp.pl?gene=GABRG2
PPA1	Inorganic Pyrophosphatase 1	Protein Coding	Q15181	47	GC10M070202	5.15437	https://www.genecards.org/cgi-bin/carddisp.pl?gene=PPA1
RRM2	Ribonucleotide Reductase Regulatory Subunit M2	Protein Coding	P31350	56	GC02P010211	5.15088	https://www.genecards.org/cgi-bin/carddisp.pl?gene=RRM2
UBE2S	Ubiquitin Conjugating Enzyme E2 S	Protein Coding	Q16763	47	GC19M055399	5.14887	https://www.genecards.org/cgi-bin/carddisp.pl?gene=UBE2S
CASK	Calcium/Calmodulin Dependent Serine Protein Kinase	Protein Coding	O14936	58	GC0XM041514	5.14145	https://www.genecards.org/cgi-bin/carddisp.pl?gene=CASK
TNNI3	Troponin I3, Cardiac Type	Protein Coding	P19429	57	GC19M055151	5.13885	https://www.genecards.org/cgi-bin/carddisp.pl?gene=TNNI3
SYVN1	Synoviolin 1	Protein Coding	Q86TM6	50	GC11M125363	5.137	https://www.genecards.org/cgi-bin/carddisp.pl?gene=SYVN1
EPX	Eosinophil Peroxidase	Protein Coding	P11678	53	GC17P058192	5.13457	https://www.genecards.org/cgi-bin/carddisp.pl?gene=EPX
PROS1	Protein S	Protein Coding	P07225	57	GC03M093873	5.13053	https://www.genecards.org/cgi-bin/carddisp.pl?gene=PROS1
PRPF19	Pre-MRNA Processing Factor 19	Protein Coding	Q9UMS4	44	GC11M060890	5.12071	https://www.genecards.org/cgi-bin/carddisp.pl?gene=PRPF19
NTF3	Neurotrophin 3	Protein Coding	P20783	53	GC12P038933	5.10957	https://www.genecards.org/cgi-bin/carddisp.pl?gene=NTF3
MT-TF	Mitochondrially Encoded TRNA-Phe (UUU/C)	RNA Gene		19	GCMTP000580	5.10774	https://www.genecards.org/cgi-bin/carddisp.pl?gene=MT-TF
TRADD	TNFRSF1A Associated Via Death Domain	Protein Coding	Q15628	51	GC16M067154	5.10183	https://www.genecards.org/cgi-bin/carddisp.pl?gene=TRADD
IL11	Interleukin 11	Protein Coding	P20809	50	GC19M055364	5.10149	https://www.genecards.org/cgi-bin/carddisp.pl?gene=IL11
TEK	TEK Receptor Tyrosine Kinase	Protein Coding	Q02763	60	GC09P027109	5.09447	https://www.genecards.org/cgi-bin/carddisp.pl?gene=TEK
STT3B	STT3 Oligosaccharyltransferase Complex Catalytic Subunit B	Protein Coding	Q8TCJ2	50	GC03P031532	5.08994	https://www.genecards.org/cgi-bin/carddisp.pl?gene=STT3B
GCM2	Glial Cells Missing Transcription Factor 2	Protein Coding	O75603	48	GC06M010873	5.08548	https://www.genecards.org/cgi-bin/carddisp.pl?gene=GCM2
TAP2	Transporter 2, ATP Binding Cassette Subfamily B Member	Protein Coding	Q03519	53	GC06M032821	5.08163	https://www.genecards.org/cgi-bin/carddisp.pl?gene=TAP2
PRDM2	PR/SET Domain 2	Protein Coding	Q13029	50	GC01P013700	5.07581	https://www.genecards.org/cgi-bin/carddisp.pl?gene=PRDM2
PXN	Paxillin	Protein Coding	P49023	53	GC12M120210	5.07327	https://www.genecards.org/cgi-bin/carddisp.pl?gene=PXN
VTRNA1-1	Vault RNA 1-1	RNA Gene		17	GC05P153507	5.07037	https://www.genecards.org/cgi-bin/carddisp.pl?gene=VTRNA1-1
SLC16A2	Solute Carrier Family 16 Member 2	Protein Coding	P36021	52	GC0XP074838	5.06618	https://www.genecards.org/cgi-bin/carddisp.pl?gene=SLC16A2
USP15	Ubiquitin Specific Peptidase 15	Protein Coding	Q9Y4E8	54	GC12P062260	5.06421	https://www.genecards.org/cgi-bin/carddisp.pl?gene=USP15
GHRLOS	Ghrelin Opposite Strand/Antisense RNA	RNA Gene		22	GC03P021534	5.05534	https://www.genecards.org/cgi-bin/carddisp.pl?gene=GHRLOS
STEAP3	STEAP3 Metalloreductase	Protein Coding	Q658P3	53	GC02P143746	5.05465	https://www.genecards.org/cgi-bin/carddisp.pl?gene=STEAP3
SARM1	Sterile Alpha And TIR Motif Containing 1	Protein Coding	Q6SZW1	50	GC17P028364	5.05259	https://www.genecards.org/cgi-bin/carddisp.pl?gene=SARM1
CXCR3	C-X-C Motif Chemokine Receptor 3	Protein Coding	P49682	53	GC0XM071615	5.0399	https://www.genecards.org/cgi-bin/carddisp.pl?gene=CXCR3
SETDB1	SET Domain Bifurcated Histone Lysine Methyltransferase 1	Protein Coding	Q15047	52	GC01P150926	5.03884	https://www.genecards.org/cgi-bin/carddisp.pl?gene=SETDB1
MIR133A1	MicroRNA 133a-1	RNA Gene		23	GC18M034039	5.03503	https://www.genecards.org/cgi-bin/carddisp.pl?gene=MIR133A1
EPHA3	EPH Receptor A3	Protein Coding	P29320	55	GC03P089077	5.03168	https://www.genecards.org/cgi-bin/carddisp.pl?gene=EPHA3
PMPCA	Peptidase, Mitochondrial Processing Subunit Alpha	Protein Coding	Q10713	51	GC09P136410	5.03111	https://www.genecards.org/cgi-bin/carddisp.pl?gene=PMPCA
S100A6	S100 Calcium Binding Protein A6	Protein Coding	P06703	51	GC01M160893	5.02481	https://www.genecards.org/cgi-bin/carddisp.pl?gene=S100A6
CARMN	Cardiac Mesoderm Enhancer-Associated Non-Coding RNA	RNA Gene		24	GC05P149397	4.99443	https://www.genecards.org/cgi-bin/carddisp.pl?gene=CARMN
AIP	Aryl Hydrocarbon Receptor Interacting Protein	Protein Coding	O00170	51	GC11P067468	4.99226	https://www.genecards.org/cgi-bin/carddisp.pl?gene=AIP
YWHAE	Tyrosine 3-Monooxygenase/Tryptophan 5-Monooxygenase Activation Protein Epsilon	Protein Coding	P62258	58	GC17M074382	4.98566	https://www.genecards.org/cgi-bin/carddisp.pl?gene=YWHAE
BAD	BCL2 Associated Agonist Of Cell Death	Protein Coding	Q92934	53	GC11M125317	4.98546	https://www.genecards.org/cgi-bin/carddisp.pl?gene=BAD
TGFBR1	Transforming Growth Factor Beta Receptor 1	Protein Coding	P36897	62	GC09P100712	4.9826	https://www.genecards.org/cgi-bin/carddisp.pl?gene=TGFBR1
PDLIM5	PDZ And LIM Domain 5	Protein Coding	Q96HC4	47	GC04P094451	4.98092	https://www.genecards.org/cgi-bin/carddisp.pl?gene=PDLIM5
TNKS	Tankyrase	Protein Coding	O95271	53	GC08P009555	4.98054	https://www.genecards.org/cgi-bin/carddisp.pl?gene=TNKS
PLIN3	Perilipin 3	Protein Coding	O60664	50	GC19M091841	4.97756	https://www.genecards.org/cgi-bin/carddisp.pl?gene=PLIN3
SELENOI	Selenoprotein I	Protein Coding	Q9C0D9	46	GC02P026564	4.97642	https://www.genecards.org/cgi-bin/carddisp.pl?gene=SELENOI
ACTMAP	Actin Maturation Protease	Protein Coding	Q5BKX5	37	GC19M040740	4.97217	https://www.genecards.org/cgi-bin/carddisp.pl?gene=ACTMAP
TAP1	Transporter 1, ATP Binding Cassette Subfamily B Member	Protein Coding	Q03518	56	GC06M093850	4.95353	https://www.genecards.org/cgi-bin/carddisp.pl?gene=TAP1
ADCY1	Adenylate Cyclase 1	Protein Coding	Q08828	56	GC07P045580	4.94304	https://www.genecards.org/cgi-bin/carddisp.pl?gene=ADCY1
NDRG1	N-Myc Downstream Regulated 1	Protein Coding	Q92597	54	GC08M133237	4.94164	https://www.genecards.org/cgi-bin/carddisp.pl?gene=NDRG1
CALCRL	Calcitonin Receptor Like Receptor	Protein Coding	Q16602	54	GC02M187341	4.94088	https://www.genecards.org/cgi-bin/carddisp.pl?gene=CALCRL
TRAF7	TNF Receptor Associated Factor 7	Protein Coding	Q6Q0C0	48	GC16P080439	4.93973	https://www.genecards.org/cgi-bin/carddisp.pl?gene=TRAF7
HDAC4	Histone Deacetylase 4	Protein Coding	P56524	61	GC02M239048	4.93939	https://www.genecards.org/cgi-bin/carddisp.pl?gene=HDAC4
ADCYAP1	Adenylate Cyclase Activating Polypeptide 1	Protein Coding	P18509	51	GC18P000895	4.93847	https://www.genecards.org/cgi-bin/carddisp.pl?gene=ADCYAP1
BLM	BLM RecQ Like Helicase	Protein Coding	P54132	58	GC15P090717	4.93453	https://www.genecards.org/cgi-bin/carddisp.pl?gene=BLM
LGALS3BP	Galectin 3 Binding Protein	Protein Coding	Q08380	50	GC17M078971	4.93439	https://www.genecards.org/cgi-bin/carddisp.pl?gene=LGALS3BP
KAT2A	Lysine Acetyltransferase 2A	Protein Coding	Q92830	56	GC17M042113	4.92861	https://www.genecards.org/cgi-bin/carddisp.pl?gene=KAT2A
CD34	CD34 Molecule	Protein Coding	P28906	54	GC01M207880	4.92807	https://www.genecards.org/cgi-bin/carddisp.pl?gene=CD34
RBP3	Retinol Binding Protein 3	Protein Coding	P10745	52	GC10P047348	4.91904	https://www.genecards.org/cgi-bin/carddisp.pl?gene=RBP3
IRF3	Interferon Regulatory Factor 3	Protein Coding	Q14653	54	GC19M049659	4.912	https://www.genecards.org/cgi-bin/carddisp.pl?gene=IRF3
IFIH1	Interferon Induced With Helicase C Domain 1	Protein Coding	Q9BYX4	57	GC02M162267	4.91172	https://www.genecards.org/cgi-bin/carddisp.pl?gene=IFIH1
LAMP1	Lysosomal Associated Membrane Protein 1	Protein Coding	P11279	52	GC13P113297	4.91145	https://www.genecards.org/cgi-bin/carddisp.pl?gene=LAMP1
TAB1	TGF-Beta Activated Kinase 1 (MAP3K7) Binding Protein 1	Protein Coding	Q15750	52	GC22P070615	4.90878	https://www.genecards.org/cgi-bin/carddisp.pl?gene=TAB1
PTP4A1	Protein Tyrosine Phosphatase 4A1	Protein Coding	Q93096	49	GC06P135294	4.90819	https://www.genecards.org/cgi-bin/carddisp.pl?gene=PTP4A1
USP16	Ubiquitin Specific Peptidase 16	Protein Coding	Q9Y5T5	49	GC21P029024	4.90362	https://www.genecards.org/cgi-bin/carddisp.pl?gene=USP16
PGRMC1	Progesterone Receptor Membrane Component 1	Protein Coding	O00264	52	GC0XP119236	4.9028	https://www.genecards.org/cgi-bin/carddisp.pl?gene=PGRMC1
CD274	CD274 Molecule	Protein Coding	Q9NZQ7	54	GC09P005450	4.89617	https://www.genecards.org/cgi-bin/carddisp.pl?gene=CD274
RPS6KA1	Ribosomal Protein S6 Kinase A1	Protein Coding	Q15418	59	GC01P041934	4.89258	https://www.genecards.org/cgi-bin/carddisp.pl?gene=RPS6KA1
MAN1B1	Mannosidase Alpha Class 1B Member 1	Protein Coding	Q9UKM7	55	GC09P137086	4.89166	https://www.genecards.org/cgi-bin/carddisp.pl?gene=MAN1B1
BRIP1	BRCA1 Interacting Helicase 1	Protein Coding	Q9BX63	57	GC17M061679	4.87953	https://www.genecards.org/cgi-bin/carddisp.pl?gene=BRIP1
SCGB2A1	Secretoglobin Family 2A Member 1	Protein Coding	O75556	45	GC11P088815	4.87744	https://www.genecards.org/cgi-bin/carddisp.pl?gene=SCGB2A1
SSBP1	Single Stranded DNA Binding Protein 1	Protein Coding	Q04837	49	GC07P159543	4.87432	https://www.genecards.org/cgi-bin/carddisp.pl?gene=SSBP1
CXCL12	C-X-C Motif Chemokine Ligand 12	Protein Coding	P48061	54	GC10M044370	4.87092	https://www.genecards.org/cgi-bin/carddisp.pl?gene=CXCL12
SLC6A9	Solute Carrier Family 6 Member 9	Protein Coding	P48067	56	GC01M043991	4.8558	https://www.genecards.org/cgi-bin/carddisp.pl?gene=SLC6A9
PSMC5	Proteasome 26S Subunit, ATPase 5	Protein Coding	P62195	51	GC17P063827	4.85126	https://www.genecards.org/cgi-bin/carddisp.pl?gene=PSMC5
ALDOC	Aldolase, Fructose-Bisphosphate C	Protein Coding	P09972	44	GC17M076388	4.8488	https://www.genecards.org/cgi-bin/carddisp.pl?gene=ALDOC
HAGH	Hydroxyacylglutathione Hydrolase	Protein Coding	Q16775	51	GC16M001795	4.84619	https://www.genecards.org/cgi-bin/carddisp.pl?gene=HAGH
EIF4EBP1	Eukaryotic Translation Initiation Factor 4E Binding Protein 1	Protein Coding	Q13541	54	GC08P039851	4.84509	https://www.genecards.org/cgi-bin/carddisp.pl?gene=EIF4EBP1
WARS1	Tryptophanyl-TRNA Synthetase 1	Protein Coding	P23381	54	GC14M119835	4.84434	https://www.genecards.org/cgi-bin/carddisp.pl?gene=WARS1
CAMKMT	Calmodulin-Lysine N-Methyltransferase	Protein Coding	Q7Z624	44	GC02P044361	4.83803	https://www.genecards.org/cgi-bin/carddisp.pl?gene=CAMKMT
CAMK1	Calcium/Calmodulin Dependent Protein Kinase I	Protein Coding	Q14012	45	GC03M009774	4.83616	https://www.genecards.org/cgi-bin/carddisp.pl?gene=CAMK1
TUBB3	Tubulin Beta 3 Class III	Protein Coding	Q13509	59	GC16P095438	4.82987	https://www.genecards.org/cgi-bin/carddisp.pl?gene=TUBB3
SLC25A5	Solute Carrier Family 25 Member 5	Protein Coding	P05141	52	GC0XP119468	4.82839	https://www.genecards.org/cgi-bin/carddisp.pl?gene=SLC25A5
RAB7A	RAB7A, Member RAS Oncogene Family	Protein Coding	P51149	56	GC03P138990	4.82471	https://www.genecards.org/cgi-bin/carddisp.pl?gene=RAB7A
MITF	Melanocyte Inducing Transcription Factor	Protein Coding	O75030	57	GC03P069740	4.82345	https://www.genecards.org/cgi-bin/carddisp.pl?gene=MITF
CHST6	Carbohydrate Sulfotransferase 6	Protein Coding	Q9GZX3	50	GC16M075472	4.81381	https://www.genecards.org/cgi-bin/carddisp.pl?gene=CHST6
DDX5	DEAD-Box Helicase 5	Protein Coding	P17844	54	GC17M064498	4.80768	https://www.genecards.org/cgi-bin/carddisp.pl?gene=DDX5
ADAM12	ADAM Metallopeptidase Domain 12	Protein Coding	O43184	53	GC10M126012	4.80569	https://www.genecards.org/cgi-bin/carddisp.pl?gene=ADAM12
RPS3	Ribosomal Protein S3	Protein Coding	P23396	51	GC11P089608	4.80051	https://www.genecards.org/cgi-bin/carddisp.pl?gene=RPS3
FBN2	Fibrillin 2	Protein Coding	P35556	51	GC05M128257	4.79948	https://www.genecards.org/cgi-bin/carddisp.pl?gene=FBN2
LAMA2	Laminin Subunit Alpha 2	Protein Coding	P24043	53	GC06P136404	4.79736	https://www.genecards.org/cgi-bin/carddisp.pl?gene=LAMA2
AGFG1	ArfGAP With FG Repeats 1	Protein Coding	P52594	48	GC02P227473	4.79558	https://www.genecards.org/cgi-bin/carddisp.pl?gene=AGFG1
INTS2	Integrator Complex Subunit 2	Protein Coding	Q9H0H0	40	GC17M061865	4.79321	https://www.genecards.org/cgi-bin/carddisp.pl?gene=INTS2
CXCL10	C-X-C Motif Chemokine Ligand 10	Protein Coding	P02778	53	GC04M076021	4.78812	https://www.genecards.org/cgi-bin/carddisp.pl?gene=CXCL10
TRMT61A	TRNA Methyltransferase 61A	Protein Coding	Q96FX7	37	GC14P103529	4.78078	https://www.genecards.org/cgi-bin/carddisp.pl?gene=TRMT61A
TFB1M	Transcription Factor B1, Mitochondrial	Protein Coding	Q8WVM0	48	GC06M155247	4.77632	https://www.genecards.org/cgi-bin/carddisp.pl?gene=TFB1M
ANK1	Ankyrin 1	Protein Coding	P16157	54	GC08M041653	4.77475	https://www.genecards.org/cgi-bin/carddisp.pl?gene=ANK1
GABRB1	Gamma-Aminobutyric Acid Type A Receptor Subunit Beta1	Protein Coding	P18505	55	GC04P046949	4.77348	https://www.genecards.org/cgi-bin/carddisp.pl?gene=GABRB1
STIM1	Stromal Interaction Molecule 1	Protein Coding	Q13586	58	GC11P010766	4.77049	https://www.genecards.org/cgi-bin/carddisp.pl?gene=STIM1
LOC130001683	ATAC-STARR-Seq Lymphoblastoid Active Region 28314	Functional Element		8	GC09P057881	4.77035	https://www.genecards.org/cgi-bin/carddisp.pl?gene=LOC130001683
SELL	Selectin L	Protein Coding	P14151	52	GC01M169690	4.76642	https://www.genecards.org/cgi-bin/carddisp.pl?gene=SELL
SETD5	SET Domain Containing 5	Protein Coding	Q9C0A6	46	GC03P009539	4.766	https://www.genecards.org/cgi-bin/carddisp.pl?gene=SETD5
TRIT1	TRNA Isopentenyltransferase 1	Protein Coding	Q9H3H1	49	GC01M039842	4.76465	https://www.genecards.org/cgi-bin/carddisp.pl?gene=TRIT1
TOLLIP	Toll Interacting Protein	Protein Coding	Q9H0E2	52	GC11M001274	4.76333	https://www.genecards.org/cgi-bin/carddisp.pl?gene=TOLLIP
PRKCB	Protein Kinase C Beta	Protein Coding	P05771	58	GC16P081181	4.76279	https://www.genecards.org/cgi-bin/carddisp.pl?gene=PRKCB
TRAF4	TNF Receptor Associated Factor 4	Protein Coding	Q9BUZ4	50	GC17P111770	4.76181	https://www.genecards.org/cgi-bin/carddisp.pl?gene=TRAF4
FARSB	Phenylalanyl-TRNA Synthetase Subunit Beta	Protein Coding	Q9NSD9	51	GC02M222570	4.76032	https://www.genecards.org/cgi-bin/carddisp.pl?gene=FARSB
PRKCSH	PRKCSH Beta Subunit Of Glucosidase II	Protein Coding	P14314	52	GC19P011435	4.75692	https://www.genecards.org/cgi-bin/carddisp.pl?gene=PRKCSH
VDAC2	Voltage Dependent Anion Channel 2	Protein Coding	P45880	53	GC10P075210	4.75676	https://www.genecards.org/cgi-bin/carddisp.pl?gene=VDAC2
GABRA3	Gamma-Aminobutyric Acid Type A Receptor Subunit Alpha3	Protein Coding	P34903	54	GC0XM152166	4.75469	https://www.genecards.org/cgi-bin/carddisp.pl?gene=GABRA3
PRTN3	Proteinase 3	Protein Coding	P24158	54	GC19P000840	4.75324	https://www.genecards.org/cgi-bin/carddisp.pl?gene=PRTN3
CPE	Carboxypeptidase E	Protein Coding	P16870	56	GC04P165361	4.74684	https://www.genecards.org/cgi-bin/carddisp.pl?gene=CPE
CALM3	Calmodulin 3	Protein Coding	P0DP25	51	GC19P046601	4.73757	https://www.genecards.org/cgi-bin/carddisp.pl?gene=CALM3
NDUFS6	NADH:Ubiquinone Oxidoreductase Subunit S6	Protein Coding	O75380	51	GC05P001801	4.73392	https://www.genecards.org/cgi-bin/carddisp.pl?gene=NDUFS6
SKIC2	SKI2 Subunit Of Superkiller Complex	Protein Coding	Q15477	52	GC06P144468	4.72775	https://www.genecards.org/cgi-bin/carddisp.pl?gene=SKIC2
DHDH	Dihydrodiol Dehydrogenase	Protein Coding	Q9UQ10	43	GC19P113400	4.72643	https://www.genecards.org/cgi-bin/carddisp.pl?gene=DHDH
TRIB3	Tribbles Pseudokinase 3	Protein Coding	Q96RU7	50	GC20P000365	4.71373	https://www.genecards.org/cgi-bin/carddisp.pl?gene=TRIB3
HUWE1	HECT, UBA And WWE Domain Containing E3 Ubiquitin Protein Ligase 1	Protein Coding	Q7Z6Z7	55	GC0XM053532	4.7112	https://www.genecards.org/cgi-bin/carddisp.pl?gene=HUWE1
CHRNB2	Cholinergic Receptor Nicotinic Beta 2 Subunit	Protein Coding	P17787	54	GC01P164503	4.70982	https://www.genecards.org/cgi-bin/carddisp.pl?gene=CHRNB2
DNAJB11	DnaJ Heat Shock Protein Family (Hsp40) Member B11	Protein Coding	Q9UBS4	48	GC03P186567	4.70233	https://www.genecards.org/cgi-bin/carddisp.pl?gene=DNAJB11
RACK1	Receptor For Activated C Kinase 1	Protein Coding	P63244	52	GC05M182625	4.70108	https://www.genecards.org/cgi-bin/carddisp.pl?gene=RACK1
CERS1	Ceramide Synthase 1	Protein Coding	P27544	51	GC19M018868	4.69953	https://www.genecards.org/cgi-bin/carddisp.pl?gene=CERS1
ATP2A3	ATPase Sarcoplasmic/Endoplasmic Reticulum Ca2+ Transporting 3	Protein Coding	Q93084	52	GC17M003923	4.69874	https://www.genecards.org/cgi-bin/carddisp.pl?gene=ATP2A3
UBE2L6	Ubiquitin Conjugating Enzyme E2 L6	Protein Coding	O14933	47	GC11M125072	4.69834	https://www.genecards.org/cgi-bin/carddisp.pl?gene=UBE2L6
RARG	Retinoic Acid Receptor Gamma	Protein Coding	P13631	54	GC12M053210	4.6982	https://www.genecards.org/cgi-bin/carddisp.pl?gene=RARG
MMP11	Matrix Metallopeptidase 11	Protein Coding	P24347	52	GC22P023768	4.69627	https://www.genecards.org/cgi-bin/carddisp.pl?gene=MMP11
PIM1	Pim-1 Proto-Oncogene, Serine/Threonine Kinase	Protein Coding	P11309	58	GC06P134993	4.69602	https://www.genecards.org/cgi-bin/carddisp.pl?gene=PIM1
COPB1	COPI Coat Complex Subunit Beta 1	Protein Coding	P53618	49	GC11M014436	4.69541	https://www.genecards.org/cgi-bin/carddisp.pl?gene=COPB1
RPL22	Ribosomal Protein L22	Protein Coding	P35268	48	GC01M014309	4.6933	https://www.genecards.org/cgi-bin/carddisp.pl?gene=RPL22
CFL1	Cofilin 1	Protein Coding	P23528	54	GC11M065823	4.68939	https://www.genecards.org/cgi-bin/carddisp.pl?gene=CFL1
GRP	Gastrin Releasing Peptide	Protein Coding	P07492	50	GC18P059220	4.68845	https://www.genecards.org/cgi-bin/carddisp.pl?gene=GRP
NCOA3	Nuclear Receptor Coactivator 3	Protein Coding	Q9Y6Q9	56	GC20P047501	4.67957	https://www.genecards.org/cgi-bin/carddisp.pl?gene=NCOA3
APLN	Apelin	Protein Coding	Q9ULZ1	45	GC0XM129645	4.67908	https://www.genecards.org/cgi-bin/carddisp.pl?gene=APLN
MAPK12	Mitogen-Activated Protein Kinase 12	Protein Coding	P53778	55	GC22M077248	4.66976	https://www.genecards.org/cgi-bin/carddisp.pl?gene=MAPK12
ANXA1	Annexin A1	Protein Coding	P04083	55	GC09P073151	4.66954	https://www.genecards.org/cgi-bin/carddisp.pl?gene=ANXA1
SERPINB6	Serpin Family B Member 6	Protein Coding	P35237	51	GC06M002948	4.6665	https://www.genecards.org/cgi-bin/carddisp.pl?gene=SERPINB6
TRAP1	TNF Receptor Associated Protein 1	Protein Coding	Q12931	49	GC16M020486	4.65613	https://www.genecards.org/cgi-bin/carddisp.pl?gene=TRAP1
CGB5	Chorionic Gonadotropin Subunit Beta 5	Protein Coding	P0DN86	38	GC19P049043	4.65586	https://www.genecards.org/cgi-bin/carddisp.pl?gene=CGB5
ADORA1	Adenosine A1 Receptor	Protein Coding	P30542	56	GC01P203090	4.65485	https://www.genecards.org/cgi-bin/carddisp.pl?gene=ADORA1
MAFG	MAF BZIP Transcription Factor G	Protein Coding	O15525	46	GC17M081918	4.65422	https://www.genecards.org/cgi-bin/carddisp.pl?gene=MAFG
POLR2A	RNA Polymerase II Subunit A	Protein Coding	P24928	53	GC17P111182	4.65199	https://www.genecards.org/cgi-bin/carddisp.pl?gene=POLR2A
RPL36A-HNRNPH2	RPL36A-HNRNPH2 Readthrough	Protein Coding		24	GC0XP101398	4.65183	https://www.genecards.org/cgi-bin/carddisp.pl?gene=RPL36A-HNRNPH2
RHOD	Ras Homolog Family Member D	Protein Coding	O00212	45	GC11P089221	4.64969	https://www.genecards.org/cgi-bin/carddisp.pl?gene=RHOD
DLEU1	Deleted In Lymphocytic Leukemia 1	RNA Gene	O43261	36	GC13P050677	4.64546	https://www.genecards.org/cgi-bin/carddisp.pl?gene=DLEU1
VDAC3	Voltage Dependent Anion Channel 3	Protein Coding	Q9Y277	50	GC08P042392	4.63881	https://www.genecards.org/cgi-bin/carddisp.pl?gene=VDAC3
ACTA2	Actin Alpha 2, Smooth Muscle	Protein Coding	P62736	56	GC10M088935	4.63586	https://www.genecards.org/cgi-bin/carddisp.pl?gene=ACTA2
NOD2	Nucleotide Binding Oligomerization Domain Containing 2	Protein Coding	Q9HC29	56	GC16P050693	4.63252	https://www.genecards.org/cgi-bin/carddisp.pl?gene=NOD2
FTSJ3	FtsJ RNA 2'-O-Methyltransferase 3	Protein Coding	Q8IY81	43	GC17M063819	4.6244	https://www.genecards.org/cgi-bin/carddisp.pl?gene=FTSJ3
GSTM2	Glutathione S-Transferase Mu 2	Protein Coding	P28161	50	GC01P109668	4.62396	https://www.genecards.org/cgi-bin/carddisp.pl?gene=GSTM2
RNMT	RNA Guanine-7 Methyltransferase	Protein Coding	O43148	51	GC18P021628	4.62318	https://www.genecards.org/cgi-bin/carddisp.pl?gene=RNMT
CLPP	Caseinolytic Mitochondrial Matrix Peptidase Proteolytic Subunit	Protein Coding	Q16740	54	GC19P112072	4.6225	https://www.genecards.org/cgi-bin/carddisp.pl?gene=CLPP
SCGB1D2	Secretoglobin Family 1D Member 2	Protein Coding	O95969	39	GC11P088816	4.62117	https://www.genecards.org/cgi-bin/carddisp.pl?gene=SCGB1D2
MTREX	Mtr4 Exosome RNA Helicase	Protein Coding	P42285	45	GC05P055315	4.61726	https://www.genecards.org/cgi-bin/carddisp.pl?gene=MTREX
MUC7	Mucin 7, Secreted	Protein Coding	Q8TAX7	44	GC04P070430	4.61343	https://www.genecards.org/cgi-bin/carddisp.pl?gene=MUC7
KCNJ2	Potassium Inwardly Rectifying Channel Subfamily J Member 2	Protein Coding	P63252	56	GC17P070168	4.61151	https://www.genecards.org/cgi-bin/carddisp.pl?gene=KCNJ2
SPTBN1	Spectrin Beta, Non-Erythrocytic 1	Protein Coding	Q01082	54	GC02P054456	4.60475	https://www.genecards.org/cgi-bin/carddisp.pl?gene=SPTBN1
MAP1LC3A	Microtubule Associated Protein 1 Light Chain 3 Alpha	Protein Coding	Q9H492	48	GC20P034546	4.60354	https://www.genecards.org/cgi-bin/carddisp.pl?gene=MAP1LC3A
SFTPA1	Surfactant Protein A1	Protein Coding	Q8IWL2	53	GC10P112479	4.59905	https://www.genecards.org/cgi-bin/carddisp.pl?gene=SFTPA1
RPS7	Ribosomal Protein S7	Protein Coding	P62081	50	GC02P003575	4.59775	https://www.genecards.org/cgi-bin/carddisp.pl?gene=RPS7
NDUFA10	NADH:Ubiquinone Oxidoreductase Subunit A10	Protein Coding	O95299	51	GC02M239893	4.59492	https://www.genecards.org/cgi-bin/carddisp.pl?gene=NDUFA10
PSMA6	Proteasome 20S Subunit Alpha 6	Protein Coding	P60900	54	GC14P035278	4.58151	https://www.genecards.org/cgi-bin/carddisp.pl?gene=PSMA6
MAPK9	Mitogen-Activated Protein Kinase 9	Protein Coding	P45984	57	GC05M180309	4.57744	https://www.genecards.org/cgi-bin/carddisp.pl?gene=MAPK9
CAMK2G	Calcium/Calmodulin Dependent Protein Kinase II Gamma	Protein Coding	Q13555	58	GC10M073812	4.56745	https://www.genecards.org/cgi-bin/carddisp.pl?gene=CAMK2G
NAA10	N-Alpha-Acetyltransferase 10, NatA Catalytic Subunit	Protein Coding	P41227	54	GC0XM153929	4.56596	https://www.genecards.org/cgi-bin/carddisp.pl?gene=NAA10
TP53BP1	Tumor Protein P53 Binding Protein 1	Protein Coding	Q12888	53	GC15M043403	4.56577	https://www.genecards.org/cgi-bin/carddisp.pl?gene=TP53BP1
RPLP0	Ribosomal Protein Lateral Stalk Subunit P0	Protein Coding	P05388	49	GC12M120196	4.56245	https://www.genecards.org/cgi-bin/carddisp.pl?gene=RPLP0
PSMB4	Proteasome 20S Subunit Beta 4	Protein Coding	P28070	54	GC01P151399	4.56064	https://www.genecards.org/cgi-bin/carddisp.pl?gene=PSMB4
HINT1	Histidine Triad Nucleotide Binding Protein 1	Protein Coding	P49773	53	GC05M131159	4.55771	https://www.genecards.org/cgi-bin/carddisp.pl?gene=HINT1
SCG2	Secretogranin II	Protein Coding	P13521	46	GC02M223596	4.55492	https://www.genecards.org/cgi-bin/carddisp.pl?gene=SCG2
RPN2	Ribophorin II	Protein Coding	P04844	48	GC20P037178	4.54855	https://www.genecards.org/cgi-bin/carddisp.pl?gene=RPN2
SHH	Sonic Hedgehog Signaling Molecule	Protein Coding	Q15465	59	GC07M155799	4.54825	https://www.genecards.org/cgi-bin/carddisp.pl?gene=SHH
PLK4	Polo Like Kinase 4	Protein Coding	O00444	56	GC04P127880	4.54606	https://www.genecards.org/cgi-bin/carddisp.pl?gene=PLK4
BPNT1	3'(2'), 5'-Bisphosphate Nucleotidase 1	Protein Coding	O95861	43	GC01M220057	4.54592	https://www.genecards.org/cgi-bin/carddisp.pl?gene=BPNT1
SRP54	Signal Recognition Particle 54	Protein Coding	P61011	50	GC14P034981	4.54562	https://www.genecards.org/cgi-bin/carddisp.pl?gene=SRP54
DIMT1	DIM1 RRNA Methyltransferase And Ribosome Maturation Factor	Protein Coding	Q9UNQ2	44	GC05M062387	4.54126	https://www.genecards.org/cgi-bin/carddisp.pl?gene=DIMT1
RGS19	Regulator Of G Protein Signaling 19	Protein Coding	P49795	46	GC20M064073	4.53917	https://www.genecards.org/cgi-bin/carddisp.pl?gene=RGS19
SMYD2	SET And MYND Domain Containing 2	Protein Coding	Q9NRG4	52	GC01P214281	4.53891	https://www.genecards.org/cgi-bin/carddisp.pl?gene=SMYD2
FNTB	Farnesyltransferase, CAAX Box, Beta	Protein Coding	P49356	46	GC14P064986	4.53598	https://www.genecards.org/cgi-bin/carddisp.pl?gene=FNTB
SETD1A	SET Domain Containing 1A, Histone Lysine Methyltransferase	Protein Coding	O15047	51	GC16P081676	4.53217	https://www.genecards.org/cgi-bin/carddisp.pl?gene=SETD1A
HSPA9	Heat Shock Protein Family A (Hsp70) Member 9	Protein Coding	P38646	56	GC05M138554	4.52631	https://www.genecards.org/cgi-bin/carddisp.pl?gene=HSPA9
LAMA1	Laminin Subunit Alpha 1	Protein Coding	P25391	54	GC18M006941	4.52072	https://www.genecards.org/cgi-bin/carddisp.pl?gene=LAMA1
H4C5	H4 Clustered Histone 5	Protein Coding	P62805	40	GC06P136862	4.5207	https://www.genecards.org/cgi-bin/carddisp.pl?gene=H4C5
JAG1	Jagged Canonical Notch Ligand 1	Protein Coding	P78504	59	GC20M010637	4.52054	https://www.genecards.org/cgi-bin/carddisp.pl?gene=JAG1
ATG5	Autophagy Related 5	Protein Coding	Q9H1Y0	54	GC06M106045	4.51942	https://www.genecards.org/cgi-bin/carddisp.pl?gene=ATG5
PI3	Peptidase Inhibitor 3	Protein Coding	P19957	46	GC20P045174	4.51897	https://www.genecards.org/cgi-bin/carddisp.pl?gene=PI3
PSMC1	Proteasome 26S Subunit, ATPase 1	Protein Coding	P62191	51	GC14P090256	4.5188	https://www.genecards.org/cgi-bin/carddisp.pl?gene=PSMC1
SLC18A3	Solute Carrier Family 18 Member A3	Protein Coding	Q16572	52	GC10P049610	4.51698	https://www.genecards.org/cgi-bin/carddisp.pl?gene=SLC18A3
RANGAP1	Ran GTPase Activating Protein 1	Protein Coding	P46060	50	GC22M041244	4.51605	https://www.genecards.org/cgi-bin/carddisp.pl?gene=RANGAP1
FOXM1	Forkhead Box M1	Protein Coding	Q08050	52	GC12M002857	4.51533	https://www.genecards.org/cgi-bin/carddisp.pl?gene=FOXM1
NAA50	N-Alpha-Acetyltransferase 50, NatE Catalytic Subunit	Protein Coding	Q9GZZ1	44	GC03M113716	4.51347	https://www.genecards.org/cgi-bin/carddisp.pl?gene=NAA50
FDPS	Farnesyl Diphosphate Synthase	Protein Coding	P14324	54	GC01P155308	4.50809	https://www.genecards.org/cgi-bin/carddisp.pl?gene=FDPS
LDLR-AS1	LDLR Antisense RNA 1	RNA Gene		13	GC19M092089	4.50529	https://www.genecards.org/cgi-bin/carddisp.pl?gene=LDLR-AS1
RPN1	Ribophorin I	Protein Coding	P04843	50	GC03M128619	4.50467	https://www.genecards.org/cgi-bin/carddisp.pl?gene=RPN1
MYOM2	Myomesin 2	Protein Coding	P54296	46	GC08P002045	4.5031	https://www.genecards.org/cgi-bin/carddisp.pl?gene=MYOM2
CLIC1	Chloride Intracellular Channel 1	Protein Coding	O00299	51	GC06M093794	4.50305	https://www.genecards.org/cgi-bin/carddisp.pl?gene=CLIC1
TRR-TCT2-1	TRNA-Arg (Anticodon TCT) 2-1	RNA Gene		11	GC17P111211	4.49623	https://www.genecards.org/cgi-bin/carddisp.pl?gene=TRR-TCT2-1
GABRA2	Gamma-Aminobutyric Acid Type A Receptor Subunit Alpha2	Protein Coding	P47869	56	GC04M046243	4.49493	https://www.genecards.org/cgi-bin/carddisp.pl?gene=GABRA2
GRK2	G Protein-Coupled Receptor Kinase 2	Protein Coding	P25098	56	GC11P067266	4.48724	https://www.genecards.org/cgi-bin/carddisp.pl?gene=GRK2
CLTRN	Collectrin, Amino Acid Transport Regulator	Protein Coding	Q9HBJ8	44	GC0XM015629	4.48614	https://www.genecards.org/cgi-bin/carddisp.pl?gene=CLTRN
CYB5B	Cytochrome B5 Type B	Protein Coding	O43169	49	GC16P083003	4.47471	https://www.genecards.org/cgi-bin/carddisp.pl?gene=CYB5B
NUP205	Nucleoporin 205	Protein Coding	Q92621	48	GC07P135557	4.47349	https://www.genecards.org/cgi-bin/carddisp.pl?gene=NUP205
ULK1	Unc-51 Like Autophagy Activating Kinase 1	Protein Coding	O75385	53	GC12P131894	4.46869	https://www.genecards.org/cgi-bin/carddisp.pl?gene=ULK1
AMH	Anti-Mullerian Hormone	Protein Coding	P03971	53	GC19P111907	4.46518	https://www.genecards.org/cgi-bin/carddisp.pl?gene=AMH
POLR2C	RNA Polymerase II Subunit C	Protein Coding	P19387	49	GC16P057462	4.46205	https://www.genecards.org/cgi-bin/carddisp.pl?gene=POLR2C
SERPIND1	Serpin Family D Member 1	Protein Coding	P05546	55	GC22P069984	4.45944	https://www.genecards.org/cgi-bin/carddisp.pl?gene=SERPIND1
B4GALT6	Beta-1,4-Galactosyltransferase 6	Protein Coding	Q9UBX8	46	GC18M031622	4.45492	https://www.genecards.org/cgi-bin/carddisp.pl?gene=B4GALT6
EIF2AK4	Eukaryotic Translation Initiation Factor 2 Alpha Kinase 4	Protein Coding	Q9P2K8	53	GC15P039934	4.45257	https://www.genecards.org/cgi-bin/carddisp.pl?gene=EIF2AK4
TRMT44	TRNA Methyltransferase 44 Homolog	Protein Coding	Q8IYL2	37	GC04P008629	4.44784	https://www.genecards.org/cgi-bin/carddisp.pl?gene=TRMT44
TUBA4A	Tubulin Alpha 4a	Protein Coding	P68366	56	GC02M219249	4.44686	https://www.genecards.org/cgi-bin/carddisp.pl?gene=TUBA4A
AKAP13	A-Kinase Anchoring Protein 13	Protein Coding	Q12802	51	GC15P158163	4.44659	https://www.genecards.org/cgi-bin/carddisp.pl?gene=AKAP13
PDCD1	Programmed Cell Death 1	Protein Coding	Q15116	56	GC02M241849	4.4373	https://www.genecards.org/cgi-bin/carddisp.pl?gene=PDCD1
EXOSC10	Exosome Component 10	Protein Coding	Q01780	47	GC01M014495	4.43514	https://www.genecards.org/cgi-bin/carddisp.pl?gene=EXOSC10
FLT1	Fms Related Receptor Tyrosine Kinase 1	Protein Coding	P17948	59	GC13M028300	4.4333	https://www.genecards.org/cgi-bin/carddisp.pl?gene=FLT1
CHD3	Chromodomain Helicase DNA Binding Protein 3	Protein Coding	Q12873	51	GC17P111199	4.43061	https://www.genecards.org/cgi-bin/carddisp.pl?gene=CHD3
RBPJ	Recombination Signal Binding Protein For Immunoglobulin Kappa J Region	Protein Coding	Q06330	55	GC04P026105	4.42968	https://www.genecards.org/cgi-bin/carddisp.pl?gene=RBPJ
CDKN2B	Cyclin Dependent Kinase Inhibitor 2B	Protein Coding	P42772	54	GC09M022002	4.42813	https://www.genecards.org/cgi-bin/carddisp.pl?gene=CDKN2B
IGFBP5	Insulin Like Growth Factor Binding Protein 5	Protein Coding	P24593	51	GC02M216672	4.42801	https://www.genecards.org/cgi-bin/carddisp.pl?gene=IGFBP5
NUP133	Nucleoporin 133	Protein Coding	Q8WUM0	50	GC01M230219	4.42765	https://www.genecards.org/cgi-bin/carddisp.pl?gene=NUP133
UBE2M	Ubiquitin Conjugating Enzyme E2 M	Protein Coding	P61081	44	GC19M058555	4.42614	https://www.genecards.org/cgi-bin/carddisp.pl?gene=UBE2M
GUK1	Guanylate Kinase 1	Protein Coding	Q16774	48	GC01P228139	4.42386	https://www.genecards.org/cgi-bin/carddisp.pl?gene=GUK1
CUL4B	Cullin 4B	Protein Coding	Q13620	51	GC0XM120524	4.42238	https://www.genecards.org/cgi-bin/carddisp.pl?gene=CUL4B
PSMD2	Proteasome 26S Subunit Ubiquitin Receptor, Non-ATPase 2	Protein Coding	Q13200	52	GC03P184452	4.41654	https://www.genecards.org/cgi-bin/carddisp.pl?gene=PSMD2
PSMA3	Proteasome 20S Subunit Alpha 3	Protein Coding	P25788	54	GC14P058244	4.41546	https://www.genecards.org/cgi-bin/carddisp.pl?gene=PSMA3
SERPINA2	Serpin Family A Member 2 (Gene/Pseudogene)	Protein Coding	P20848	35	GC14M119771	4.41516	https://www.genecards.org/cgi-bin/carddisp.pl?gene=SERPINA2
UBA7	Ubiquitin Like Modifier Activating Enzyme 7	Protein Coding	P41226	48	GC03M049805	4.41361	https://www.genecards.org/cgi-bin/carddisp.pl?gene=UBA7
ITPR1	Inositol 1,4,5-Trisphosphate Receptor Type 1	Protein Coding	Q14643	58	GC03P004486	4.40753	https://www.genecards.org/cgi-bin/carddisp.pl?gene=ITPR1
IL4R	Interleukin 4 Receptor	Protein Coding	P24394	55	GC16P081249	4.40613	https://www.genecards.org/cgi-bin/carddisp.pl?gene=IL4R
SNRPA	Small Nuclear Ribonucleoprotein Polypeptide A	Protein Coding	P09012	48	GC19P040750	4.39704	https://www.genecards.org/cgi-bin/carddisp.pl?gene=SNRPA
TOMM40	Translocase Of Outer Mitochondrial Membrane 40	Protein Coding	O96008	49	GC19P044890	4.39588	https://www.genecards.org/cgi-bin/carddisp.pl?gene=TOMM40
PSMC3	Proteasome 26S Subunit, ATPase 3	Protein Coding	P17980	53	GC11M125007	4.39532	https://www.genecards.org/cgi-bin/carddisp.pl?gene=PSMC3
SELENON	Selenoprotein N	Protein Coding	Q9NZV5	47	GC01P025800	4.38981	https://www.genecards.org/cgi-bin/carddisp.pl?gene=SELENON
TPP2	Tripeptidyl Peptidase 2	Protein Coding	P29144	51	GC13P102596	4.38917	https://www.genecards.org/cgi-bin/carddisp.pl?gene=TPP2
ATP6AP2	ATPase H+ Transporting Accessory Protein 2	Protein Coding	O75787	53	GC0XP040622	4.38829	https://www.genecards.org/cgi-bin/carddisp.pl?gene=ATP6AP2
SETD7	SET Domain Containing 7, Histone Lysine Methyltransferase	Protein Coding	Q8WTS6	48	GC04M139495	4.38343	https://www.genecards.org/cgi-bin/carddisp.pl?gene=SETD7
H4C14	H4 Clustered Histone 14	Protein Coding	P62805	34	GC01P149832	4.38058	https://www.genecards.org/cgi-bin/carddisp.pl?gene=H4C14
SLCO2A1	Solute Carrier Organic Anion Transporter Family Member 2A1	Protein Coding	Q92959	51	GC03M133932	4.38053	https://www.genecards.org/cgi-bin/carddisp.pl?gene=SLCO2A1
EFTUD2	Elongation Factor Tu GTP Binding Domain Containing 2	Protein Coding	Q15029	50	GC17M077874	4.3783	https://www.genecards.org/cgi-bin/carddisp.pl?gene=EFTUD2
EDN3	Endothelin 3	Protein Coding	P14138	54	GC20P059300	4.37744	https://www.genecards.org/cgi-bin/carddisp.pl?gene=EDN3
GUCA1B	Guanylate Cyclase Activator 1B	Protein Coding	Q9UMX6	47	GC06M094010	4.37484	https://www.genecards.org/cgi-bin/carddisp.pl?gene=GUCA1B
LRPAP1	LDL Receptor Related Protein Associated Protein 1	Protein Coding	P30533	53	GC04M004893	4.36943	https://www.genecards.org/cgi-bin/carddisp.pl?gene=LRPAP1
PFN1	Profilin 1	Protein Coding	P07737	54	GC17M004945	4.36817	https://www.genecards.org/cgi-bin/carddisp.pl?gene=PFN1
TRMT61B	TRNA Methyltransferase 61B	Protein Coding	Q9BVS5	40	GC02M028849	4.3663	https://www.genecards.org/cgi-bin/carddisp.pl?gene=TRMT61B
CD59	CD59 Molecule (CD59 Blood Group)	Protein Coding	P13987	55	GC11M033717	4.36499	https://www.genecards.org/cgi-bin/carddisp.pl?gene=CD59
GNB1	G Protein Subunit Beta 1	Protein Coding	P62873	54	GC01M001785	4.36478	https://www.genecards.org/cgi-bin/carddisp.pl?gene=GNB1
IDH3B	Isocitrate Dehydrogenase (NAD(+)) 3 Non-Catalytic Subunit Beta	Protein Coding	O43837	51	GC20M002658	4.3646	https://www.genecards.org/cgi-bin/carddisp.pl?gene=IDH3B
YY1	YY1 Transcription Factor	Protein Coding	P25490	56	GC14P100238	4.3632	https://www.genecards.org/cgi-bin/carddisp.pl?gene=YY1
H4C9	H4 Clustered Histone 9	Protein Coding	P62805	39	GC06P136864	4.35767	https://www.genecards.org/cgi-bin/carddisp.pl?gene=H4C9
XPO1	Exportin 1	Protein Coding	O14980	56	GC02M061445	4.35743	https://www.genecards.org/cgi-bin/carddisp.pl?gene=XPO1
CACNA1G-AS1	CACNA1G Antisense RNA 1	RNA Gene		22	GC17M078233	4.3552	https://www.genecards.org/cgi-bin/carddisp.pl?gene=CACNA1G-AS1
PSMA1	Proteasome 20S Subunit Alpha 1	Protein Coding	P25786	51	GC11M014506	4.35357	https://www.genecards.org/cgi-bin/carddisp.pl?gene=PSMA1
PSMD4	Proteasome 26S Subunit Ubiquitin Receptor, Non-ATPase 4	Protein Coding	P55036	53	GC01P164294	4.34946	https://www.genecards.org/cgi-bin/carddisp.pl?gene=PSMD4
PSMA7	Proteasome 20S Subunit Alpha 7	Protein Coding	O14818	53	GC20M062136	4.34819	https://www.genecards.org/cgi-bin/carddisp.pl?gene=PSMA7
VAMP2	Vesicle Associated Membrane Protein 2	Protein Coding	P63027	53	GC17M074897	4.34393	https://www.genecards.org/cgi-bin/carddisp.pl?gene=VAMP2
MC1R	Melanocortin 1 Receptor	Protein Coding	Q01726	56	GC16P089912	4.34288	https://www.genecards.org/cgi-bin/carddisp.pl?gene=MC1R
CNP	2',3'-Cyclic Nucleotide 3' Phosphodiesterase	Protein Coding	P09543	53	GC17P041966	4.33923	https://www.genecards.org/cgi-bin/carddisp.pl?gene=CNP
TP63	Tumor Protein P63	Protein Coding	Q9H3D4	55	GC03P189598	4.3299	https://www.genecards.org/cgi-bin/carddisp.pl?gene=TP63
OPTN	Optineurin	Protein Coding	Q96CV9	53	GC10P013099	4.32841	https://www.genecards.org/cgi-bin/carddisp.pl?gene=OPTN
PRPF6	Pre-MRNA Processing Factor 6	Protein Coding	O94906	49	GC20P063981	4.32824	https://www.genecards.org/cgi-bin/carddisp.pl?gene=PRPF6
H4C15	H4 Clustered Histone 15	Protein Coding	P62805	33	GC01M160726	4.32813	https://www.genecards.org/cgi-bin/carddisp.pl?gene=H4C15
COPS5	COP9 Signalosome Subunit 5	Protein Coding	Q92905	51	GC08M067043	4.32682	https://www.genecards.org/cgi-bin/carddisp.pl?gene=COPS5
UBE4B	Ubiquitination Factor E4B	Protein Coding	O95155	48	GC01P010032	4.32601	https://www.genecards.org/cgi-bin/carddisp.pl?gene=UBE4B
GUCY2D	Guanylate Cyclase 2D, Retinal	Protein Coding	Q02846	54	GC17P008002	4.3238	https://www.genecards.org/cgi-bin/carddisp.pl?gene=GUCY2D
NUP107	Nucleoporin 107	Protein Coding	P57740	52	GC12P068686	4.32175	https://www.genecards.org/cgi-bin/carddisp.pl?gene=NUP107
SLC7A13	Solute Carrier Family 7 Member 13	Protein Coding	Q8TCU3	39	GC08M086214	4.31361	https://www.genecards.org/cgi-bin/carddisp.pl?gene=SLC7A13
ACTN1	Actinin Alpha 1	Protein Coding	P12814	56	GC14M068874	4.31137	https://www.genecards.org/cgi-bin/carddisp.pl?gene=ACTN1
KHDRBS1	KH RNA Binding Domain Containing, Signal Transduction Associated 1	Protein Coding	Q07666	51	GC01P032013	4.31033	https://www.genecards.org/cgi-bin/carddisp.pl?gene=KHDRBS1
RPS26	Ribosomal Protein S26	Protein Coding	P62854	52	GC12P060592	4.30202	https://www.genecards.org/cgi-bin/carddisp.pl?gene=RPS26
BAIAP2L1	BAR/IMD Domain Containing Adaptor Protein 2 Like 1	Protein Coding	Q9UHR4	47	GC07M098294	4.29964	https://www.genecards.org/cgi-bin/carddisp.pl?gene=BAIAP2L1
RIPK2	Receptor Interacting Serine/Threonine Kinase 2	Protein Coding	O43353	54	GC08P089918	4.29759	https://www.genecards.org/cgi-bin/carddisp.pl?gene=RIPK2
OAZ1	Ornithine Decarboxylase Antizyme 1	Protein Coding	P54368	41	GC19P002269	4.2948	https://www.genecards.org/cgi-bin/carddisp.pl?gene=OAZ1
H2BC21	H2B Clustered Histone 21	Protein Coding	Q16778	48	GC01M160728	4.28924	https://www.genecards.org/cgi-bin/carddisp.pl?gene=H2BC21
H4C3	H4 Clustered Histone 3	Protein Coding	P62805	43	GC06P134583	4.28689	https://www.genecards.org/cgi-bin/carddisp.pl?gene=H4C3
DDX39B	DExD-Box Helicase 39B	Protein Coding	Q13838	50	GC06M031530	4.28647	https://www.genecards.org/cgi-bin/carddisp.pl?gene=DDX39B
MYOG	Myogenin	Protein Coding	P15173	48	GC01M203083	4.2837	https://www.genecards.org/cgi-bin/carddisp.pl?gene=MYOG
PRKAR2A	Protein Kinase CAMP-Dependent Type II Regulatory Subunit Alpha	Protein Coding	P13861	52	GC03M048744	4.28314	https://www.genecards.org/cgi-bin/carddisp.pl?gene=PRKAR2A
METTL6	Methyltransferase 6, TRNA N3-Cytidine	Protein Coding	Q8TCB7	41	GC03M026231	4.28166	https://www.genecards.org/cgi-bin/carddisp.pl?gene=METTL6
COL4A3	Collagen Type IV Alpha 3 Chain	Protein Coding	Q01955	54	GC02P227164	4.27634	https://www.genecards.org/cgi-bin/carddisp.pl?gene=COL4A3
MYLK	Myosin Light Chain Kinase	Protein Coding	Q15746	60	GC03M123610	4.27589	https://www.genecards.org/cgi-bin/carddisp.pl?gene=MYLK
RIGI	RNA Sensor RIG-I	Protein Coding	O95786	56	GC09M032525	4.27291	https://www.genecards.org/cgi-bin/carddisp.pl?gene=RIGI
TIMM8A	Translocase Of Inner Mitochondrial Membrane 8A	Protein Coding	O60220	50	GC0XM101345	4.27072	https://www.genecards.org/cgi-bin/carddisp.pl?gene=TIMM8A
THORLNC	Testis Associated Oncogenic LncRNA	RNA Gene		15	GC02M118133	4.26756	https://www.genecards.org/cgi-bin/carddisp.pl?gene=THORLNC
SLC38A4	Solute Carrier Family 38 Member 4	Protein Coding	Q969I6	45	GC12M046764	4.26154	https://www.genecards.org/cgi-bin/carddisp.pl?gene=SLC38A4
NSUN6	NOP2/Sun RNA Methyltransferase 6	Protein Coding	Q8TEA1	44	GC10M018545	4.25566	https://www.genecards.org/cgi-bin/carddisp.pl?gene=NSUN6
EZH1	Enhancer Of Zeste 1 Polycomb Repressive Complex 2 Subunit	Protein Coding	Q92800	51	GC17M042700	4.25451	https://www.genecards.org/cgi-bin/carddisp.pl?gene=EZH1
NUP62	Nucleoporin 62	Protein Coding	P37198	52	GC19M049906	4.25262	https://www.genecards.org/cgi-bin/carddisp.pl?gene=NUP62
YWHAG	Tyrosine 3-Monooxygenase/Tryptophan 5-Monooxygenase Activation Protein Gamma	Protein Coding	P61981	56	GC07M078603	4.25083	https://www.genecards.org/cgi-bin/carddisp.pl?gene=YWHAG
CCNA2	Cyclin A2	Protein Coding	P20248	53	GC04M121816	4.24703	https://www.genecards.org/cgi-bin/carddisp.pl?gene=CCNA2
RPL13	Ribosomal Protein L13	Protein Coding	P26373	48	GC16P095422	4.24427	https://www.genecards.org/cgi-bin/carddisp.pl?gene=RPL13
DKC1	Dyskerin Pseudouridine Synthase 1	Protein Coding	O60832	55	GC0XP154762	4.23782	https://www.genecards.org/cgi-bin/carddisp.pl?gene=DKC1
QARS1	Glutaminyl-TRNA Synthetase 1	Protein Coding	P47897	40	GC03M053714	4.23327	https://www.genecards.org/cgi-bin/carddisp.pl?gene=QARS1
CHN1	Chimerin 1	Protein Coding	P15882	54	GC02M174799	4.22756	https://www.genecards.org/cgi-bin/carddisp.pl?gene=CHN1
COX5B	Cytochrome C Oxidase Subunit 5B	Protein Coding	P10606	49	GC02P097657	4.22591	https://www.genecards.org/cgi-bin/carddisp.pl?gene=COX5B
NARS1	Asparaginyl-TRNA Synthetase 1	Protein Coding	O43776	52	GC18M057601	4.22591	https://www.genecards.org/cgi-bin/carddisp.pl?gene=NARS1
KIF5B	Kinesin Family Member 5B	Protein Coding	P33176	54	GC10M035758	4.21736	https://www.genecards.org/cgi-bin/carddisp.pl?gene=KIF5B
HERPUD1	Homocysteine Inducible ER Protein With Ubiquitin Like Domain 1	Protein Coding	Q15011	44	GC16P056932	4.21308	https://www.genecards.org/cgi-bin/carddisp.pl?gene=HERPUD1
H4C8	H4 Clustered Histone 8	Protein Coding	P62805	39	GC06M094912	4.21216	https://www.genecards.org/cgi-bin/carddisp.pl?gene=H4C8
NOTCH2	Notch Receptor 2	Protein Coding	Q04721	59	GC01M119911	4.20225	https://www.genecards.org/cgi-bin/carddisp.pl?gene=NOTCH2
CCNB1	Cyclin B1	Protein Coding	P14635	56	GC05P069167	4.19792	https://www.genecards.org/cgi-bin/carddisp.pl?gene=CCNB1
COX17	Cytochrome C Oxidase Copper Chaperone COX17	Protein Coding	Q14061	45	GC03M119654	4.19569	https://www.genecards.org/cgi-bin/carddisp.pl?gene=COX17
RNPEPL1	Arginyl Aminopeptidase Like 1	Protein Coding	Q9HAU8	43	GC02P240565	4.19376	https://www.genecards.org/cgi-bin/carddisp.pl?gene=RNPEPL1
H4C11	H4 Clustered Histone 11	Protein Coding	P62805	39	GC06P134651	4.19288	https://www.genecards.org/cgi-bin/carddisp.pl?gene=H4C11
H4C2	H4 Clustered Histone 2	Protein Coding	P62805	38	GC06M026026	4.19288	https://www.genecards.org/cgi-bin/carddisp.pl?gene=H4C2
H4C4	H4 Clustered Histone 4	Protein Coding	P62805	38	GC06M094910	4.19288	https://www.genecards.org/cgi-bin/carddisp.pl?gene=H4C4
H4C12	H4 Clustered Histone 12	Protein Coding	P62805	37	GC06M094908	4.19288	https://www.genecards.org/cgi-bin/carddisp.pl?gene=H4C12
H4C13	H4 Clustered Histone 13	Protein Coding	P62805	37	GC06M094909	4.19288	https://www.genecards.org/cgi-bin/carddisp.pl?gene=H4C13
SEC61B	SEC61 Translocon Subunit Beta	Protein Coding	P60468	46	GC09P099222	4.19273	https://www.genecards.org/cgi-bin/carddisp.pl?gene=SEC61B
YWHAB	Tyrosine 3-Monooxygenase/Tryptophan 5-Monooxygenase Activation Protein Beta	Protein Coding	P31946	55	GC20P044885	4.18901	https://www.genecards.org/cgi-bin/carddisp.pl?gene=YWHAB
GZMA	Granzyme A	Protein Coding	P12544	51	GC05P055102	4.1877	https://www.genecards.org/cgi-bin/carddisp.pl?gene=GZMA
PSMD9	Proteasome 26S Subunit, Non-ATPase 9	Protein Coding	O00233	50	GC12P133274	4.18436	https://www.genecards.org/cgi-bin/carddisp.pl?gene=PSMD9
CCL7	C-C Motif Chemokine Ligand 7	Protein Coding	P80098	52	GC17P034270	4.18328	https://www.genecards.org/cgi-bin/carddisp.pl?gene=CCL7
TNFRSF21	TNF Receptor Superfamily Member 21	Protein Coding	O75509	49	GC06M047231	4.17721	https://www.genecards.org/cgi-bin/carddisp.pl?gene=TNFRSF21
CPB2	Carboxypeptidase B2	Protein Coding	Q96IY4	52	GC13M046053	4.17492	https://www.genecards.org/cgi-bin/carddisp.pl?gene=CPB2
WNT5A	Wnt Family Member 5A	Protein Coding	P41221	60	GC03M055465	4.17301	https://www.genecards.org/cgi-bin/carddisp.pl?gene=WNT5A
VTI1B	Vesicle Transport Through Interaction With T-SNAREs 1B	Protein Coding	Q9UEU0	48	GC14M067647	4.16941	https://www.genecards.org/cgi-bin/carddisp.pl?gene=VTI1B
MUC5B	Mucin 5B, Oligomeric Mucus/Gel-Forming	Protein Coding	Q9HC84	51	GC11P010639	4.16839	https://www.genecards.org/cgi-bin/carddisp.pl?gene=MUC5B
TPM1	Tropomyosin 1	Protein Coding	P09493	58	GC15P165361	4.1666	https://www.genecards.org/cgi-bin/carddisp.pl?gene=TPM1
USP33	Ubiquitin Specific Peptidase 33	Protein Coding	Q8TEY7	43	GC01M077695	4.16161	https://www.genecards.org/cgi-bin/carddisp.pl?gene=USP33
CFTR-AS1	CFTR Antisense RNA 1	RNA Gene		19	GC07M117542	4.15568	https://www.genecards.org/cgi-bin/carddisp.pl?gene=CFTR-AS1
CDC73	Cell Division Cycle 73	Protein Coding	Q6P1J9	54	GC01P193121	4.15252	https://www.genecards.org/cgi-bin/carddisp.pl?gene=CDC73
PBX1	PBX Homeobox 1	Protein Coding	P40424	57	GC01P165730	4.1516	https://www.genecards.org/cgi-bin/carddisp.pl?gene=PBX1
YWHAQ	Tyrosine 3-Monooxygenase/Tryptophan 5-Monooxygenase Activation Protein Theta	Protein Coding	P27348	55	GC02M009583	4.14796	https://www.genecards.org/cgi-bin/carddisp.pl?gene=YWHAQ
USP39	Ubiquitin Specific Peptidase 39	Protein Coding	Q53GS9	43	GC02P086489	4.1381	https://www.genecards.org/cgi-bin/carddisp.pl?gene=USP39
DOT1L	DOT1 Like Histone Lysine Methyltransferase	Protein Coding	Q8TEK3	51	GC19P111904	4.13409	https://www.genecards.org/cgi-bin/carddisp.pl?gene=DOT1L
XRCC4	X-Ray Repair Cross Complementing 4	Protein Coding	Q13426	51	GC05P083077	4.13312	https://www.genecards.org/cgi-bin/carddisp.pl?gene=XRCC4
MCHR1	Melanin Concentrating Hormone Receptor 1	Protein Coding	Q99705	51	GC22P040679	4.13279	https://www.genecards.org/cgi-bin/carddisp.pl?gene=MCHR1
NBN	Nibrin	Protein Coding	O60934	57	GC08M089933	4.13043	https://www.genecards.org/cgi-bin/carddisp.pl?gene=NBN
ERCC1	ERCC Excision Repair 1, Endonuclease Non-Catalytic Subunit	Protein Coding	P07992	54	GC19M092923	4.11779	https://www.genecards.org/cgi-bin/carddisp.pl?gene=ERCC1
SCD5	Stearoyl-CoA Desaturase 5	Protein Coding	Q86SK9	47	GC04M082629	4.11552	https://www.genecards.org/cgi-bin/carddisp.pl?gene=SCD5
ACVR1	Activin A Receptor Type 1	Protein Coding	Q04771	60	GC02M157736	4.11471	https://www.genecards.org/cgi-bin/carddisp.pl?gene=ACVR1
CACNA1C	Calcium Voltage-Gated Channel Subunit Alpha1 C	Protein Coding	Q13936	58	GC12P001970	4.11155	https://www.genecards.org/cgi-bin/carddisp.pl?gene=CACNA1C
[truncated: 1,459 more rows]

## Sheet: Table S2_ Primer Sequences Used
hAPOC1 F	CTGGTGGTGGTTCTGTCGAT
hAPOC1 R	TGAAAACCACTCCCGCATCT
hCD163 F	GAAGACAGAGACAGCGGCTT
hCD163 R	GGTATCTTAAAGGCTCACTGGGT
hCD206 F	ACCTGCGACAGTAAACGAGG
hCD206 R	TGTCTCCGCTTCATGCCATT
hARG1 F	TGGACAGACTAGGAATTGGCA
hARG1 R	CCAGTCCGTCAACATCAAAACT

## Sheet: Table S3_Genes in the Green Mod
green_module_genes
FTL
TMSB4X
HLA-DRA
HLA-B
HLA-C
B2M
CD74
HLA-DRB1
HLA-A
FDCSP
HLA-E
ARHGDIB
SAA1
JCHAIN
RNASE1
IFITM1
GSTP1
HLA-DRB5
SAT1
CTSB
S100A4
C1QA
C1QC
C1QB
C3
IFI27
LYZ
MSN
UBE2L6
SRGN
HLA-DPA1
TYROBP
CXCL10
CD14
MMP9
MMP7
CXCR4
STAT1
NPC2
TMEM176B
BTG1
CXCL9
CXCL13
FXYD5
HLA-DPB1
FCER1G
GABRP
LAP3
PSME2
LAPTM5
LGMN
DEPP1
CHI3L1
LCP1
CDC42EP1
CEBPB
SOCS3
SCPEP1
PLTP
IFNGR1
PNRC1
RARRES1
FCGR3A
IFIT3
CCL5
IFNGR2
GM2A
ACSL1
CXCL16
ACP5
APOL1
CCL19
CTSS
ITM2C
HLA-DMA
TGFBI
PSMB8
FSCN1
HMOX1
TAP1
IFI44
WARS1
TNFAIP2
SLC5A6
RAB32
HLA-DQA1
HLA-DQB1
DTX3L
CD52
OAS2
ODC1
STAT2
MX1
CD53
OPTN
STK38
KCTD12
CYP27A1
CCL21
HLA-DQA2
COTL1
SOD2
OAS3
EMP3
APOC1
IFI16
AIF1
CX3CL1
TREM2
GBP1
GBP2
PADI2
ETS1
CD47
CTSL
CYP1B1
RNASE6
PPP1R18
TNFRSF21
GIMAP4
RGS1
RAC2
DDX58
CD82
RAB20
CYBB
ARL4C
CD4
CCL2
NCK2
APOL2
LMO4
PARP14
ITGB2
PLIN2
SIRPA
PLBD1
PARP9
TRIM47
CDH3
NFIL3
HLA-F
IL32
OAS1
GPSM3
TMEM176A
CSF1R
LXN
CSF1
PLSCR1
GLIPR2
TRIM21
TRIM14
ALDH1A1
ICAM1
SMCO4
SECTM1
SOD3
PIM1
TGM2
TNFRSF1B
CHI3L2
PLEKHO2
CP
GIMAP7
APOBEC3C
BRI3
SPI1
ALOX5AP
PSMB9
FPR3
APOL6
RNF145
GBP3
IFIT2
LY96
GMFG
AKR1B1
IFIH1
TRIM22
VOPP1
PIM2
ALDH2
MZB1
PROM1
SELPLG
SAMHD1
CD2
UBA7
SLC34A2
STAT5A
FNBP1
DDX60
CORO1A
GBP4
BACE2
TMEM140
PARP12
CTSH
BTG3
ARRB2
PLEK
KCNN4
TCN2
PIP4K2A
MPEG1
CD83
CD79A
ST6GAL1
EML4
LGALS9
RSAD2
FOLR2
ALPL
PLAUR
TCF7L1
CD163
IFIT5
HCLS1
HLA-DOA
TNFAIP3
VSIG4
HLA-DQB2
IL27RA
S100B
LBR
SEPTIN6
CD3D
HAPLN3
PSMB10
CXCL11
LPXN
SH3KBP1
NKG7
SLFN5
GALM
PKP1
NMI
DRAM1
BTN3A2
SELL
SAMD9L
LSP1
NCOA7
RFTN1
STK17B
BTN3A1
ADA2
PSAT1
FERMT3
TBC1D1
TRIM29
SYK
WIPF1
MS4A6A
EDN1
USP18
RTP4
EVI2B
GPR183
MICALL1
PLEKHO1
GZMA
VCAM1
FOXC1
SOAT1
HLA-DMB
APOL3
CMTM7
PFKP
SGK1
UBE2E2
CCDC69
VSIR
SAMD9
OLR1
IFI44L
CD3E
CST7
GYPC
RAB8B
CPVL
ALOX5
FAM171A1
ERAP2
CAMK2D
GIMAP6
PDE4B
PTPRC
LTB
SH2B3
HERC6
MCUB
FGL2
PML
TSPAN33
LY86
CCL18
SP100
HCK
ARHGAP30
CD58
NR1H3
MSR1
SLC25A37
DUSP22
SLC18B1
LYN
HAVCR2
GCH1
NCF2
CD40
RASSF2
CASP4
ADGRE5
HELZ2
GAL3ST4
PCED1B
MNDA
DUSP2
CCL8
RAP2B
STK17A
OASL
FCGR2A
SASH3
C1orf54
ARHGAP45
C3AR1
IRF1
CCR1
PLEKHA2
RAB27A
CASP1
BCL2A1
BTN3A3
STAB1
FMNL2
NCK1
FMO2
GIMAP2
CPM
SP110
SLC15A3
PRKX
C1orf162
SPOCK2
IL2RB
SLFN11
BIRC3
GPR34
FABP5
CLIC2
CHST11
TTC7A
ACOT9
SLC43A3
ACSL5
IL34
C5AR1
PLEKHF1
APBB1IP
CAPN6
TMEM131L
LYSMD2
ADAM8
TAP2
SEL1L3
HRCT1
GLRX
FYN
IL7R
KLHDC7B
PDE7A
STK10
TNFSF13B
CD37
WAS
PTK2B
PTAFR
SLCO2B1
ABI3
CD8A
THEMIS2
FCMR
EPSTI1
CMPK2
IDO1
TTLL4
TRIM38
MTHFD1L
CLEC2B
RENBP
IL4I1
S1PR2
PLA2G7
MAP3K8
IRF8
MS4A4A
TRIM69
PPP1R14C
NFE2L3
ITGAM
PTGS1
RUNX3
LIMD2
CASP8
CFLAR
DPYD
PIK3AP1
CTSC
SERPINB9
EVA1C
GIMAP8
IL18
SLAMF7
CCDC71L
RASSF5
DOCK11
SDS
FKBP11
MPP1
CEBPA
SLC7A7
IGSF6
CD86
TRIM5
CYTIP
MMP12
LST1
MFNG
CCL4
HERC5
ADAMDEC1
AGTPBP1
LAMP3
CD300A
TLR2
PILRA
LAIR1
SPNS2
LCP2
TNFAIP8L2
PALD1
C21orf91
CELF2
FUOM
AKNA
TRANK1
LILRB4
MICB
ADAP2
CSF2RB
PRKCH
CXCL2
FMNL3
MARCO
LPIN1
TMEM243
SLC37A2
UNC13D
BBOX1
NCF4
SAA2
C1GALT1
DOK2
SHFL
MFHAS1
INPP5D
IL10RA
NCKAP1L
BIN1
NLRC5
MRC1
CCR5
TRAF1
TNNI2
MSL3
NPL
FYB1
FOXN2
RASSF4
TRPV2
DOCK8
PTGER4
IL15RA
IL18BP
FMNL1
DAPP1
DAPK1
SLC1A3
CMKLR1
NFATC2
CCR7
ITGAX
CLEC7A
CCL4L2
PIK3CD
APOL4
GBP5
PRDM1
ADPRH
GNG2
DDX60L
CTSW
IRF5
HSD11B1
CARD16
LCK
RCSD1
CCDC102A
IL6R
PTX3
IL2RG
SIGLEC1
RAB7B
FGR
EMILIN2
ISG20
MAP3K14
FAM89A
LAT2
NMT2
ETV7
VAV1
SLA
CYRIA
CYTH4
SEMA7A
FAM107A
ADA
SP140L
SYTL3
SEMA4D
FLI1
MERTK
ITGAL
LRRC25
PLA2G4A
BATF2
CDCA7
GZMB
DOCK10
ARHGAP25
BIN2
ZNF438
APOBEC3G
AOAH
FAS
CCL22
EGFL6
OTULINL
MX2
CHIT1
LGALS2
ME2
SELE
PPM1K
TNFAIP8
BTN2A2
PLD4
OSBPL3
OR2I1P
TLR1
SERPINF2
TMC8
CD5
PRF1
CSF2RA
MYO1F
RIN3
PARP8
MOXD1
OSCAR
CD84
DGKA
UPP1
CXCR3
RARB
RBP5
LACC1
FPR1
CHST2
ANKRD22
SFMBT2
MILR1
CCL13
CD69
PAQR8
TBXAS1
FAM20A
GZMH
LPAR5
FOSL1
RAB42
PPP1R16B
CGAS
NRROS
RASAL3
ELMO1
HAAO
B3GNT7
ADGRG6
AMPD3
HLA-G
JAK3
LRRC8C
TMCC3
RHEX
SLAMF6
IFFO1
PLCB2
MOB3B
BTK
MS4A1
EBI3
TAGAP
TCF7
GGTA1
CD27
NFAM1
C2
CLEC10A
TAF4B
TLR3
TRIM16
ADRB2
TMEM273
CD207
ARNTL2
STAC3
MLKL
SIT1
IKZF3
TLR7
ST8SIA4
MYCL
TLE4
APOBEC3F
PLA2G2D
PDCD1LG2
FMO3
SOCS1
DOK3
CD7
DOCK2
SLC9A9
PLCG2
TLR4
CXorf21
LILRB2
EVI2A
SLFN13
SLC2A6
GNLY
CD48
PLCL2
LAG3
P2RY13
FAM78A
XAF1
CXCL1
MID1
CYP2S1
EPHB6
PLA1A
ZEB2
ITGA4
SPN
SAMSN1
CLEC2D
GZMM
CD6
IRAK2
IL1B
IKZF1
SH2D2A
CD22
FOXP3
TBC1D10C
P2RY8
PTPN7
GPR132
SEPTIN1
RASGEF1B
MAP7D3
ATP8A1
P2RY6
P2RY10
TNFRSF17
CARD11
VPREB3
C16orf54
SIGLEC10
PAPLN
ABCC4
FRMD3
CASP10
ARHGAP26
TOR4A
TNF
MAP4K1
CCL17
ACY3
CD180
CD96
RGMA
GPAT3
NR4A3
MBNL3
IL16
ARHGAP9
ACAP1
CCDC88B
FCGR1A
CD79B
ARAP2
GATA6
LILRB1
SH3TC1
CYP39A1
ICAM2
MARCHF1
CD247
RASGRP3
IGF2BP2
GPR155
BMP6
DENND3
PAG1
CCR2
SNX20
CIITA
GIMAP1
LRRK1
CD72
GAPT
KIAA1755
FCGR2B
LYL1
NLRP1
PIK3R5
HK3
INTS6L
PIK3CG
ST3GAL6
CCL11
LY75
S1PR4
CD300LF
CD300C
CCR4
KLRB1
MGAT3
SLC9A6
STX11
ANKS6
SIGLEC14
OSM
CD274
ARHGAP15
ANKRD44
STRA6
HLA-DOB
GZMK
POU2AF1
HPSE
SLAMF8
C19orf38
KYNU
KCNAB2
CCRL2
SIGLEC9
NOD2
ADAM28
ZNF683
CD3G
PARVG
IRF4
ZMYND15
AIM2
IL12RB2
HCST
CYSLTR1
MCOLN2
PDE3B
CXCR6
SIGLEC8
SPIB
MYO1G
SCLT1
GBGT1
AQP9
ZAP70
TLR6
B3GNT5
TIGIT
JAML
GPR65
LRRK2
PSTPIP1
SLA2
SH2D1A
EID3
EPHB2
PTPN22
TBX19
KCNJ5
RIPOR2
SIRPG
FLVCR2
MATK
TMEM156
TNFSF8
APBA2
FCHO1
STARD4
S100A3
ST3GAL5
NLRC3
CTLA4
IL23A
C7orf31
TFEC
ANXA2R
CD1C
CD1E
MAL
KCNE3
HVCN1
HS3ST3B1
CPNE5
TOX
ZDHHC14
CLCN5
CR2
POU2F2
NABP1
DERL3
TRAF3IP3
TOX2
CD1A
IL2RA
WDFY4
PDCD1
XCL2
UBASH3B
GPR84
GPR171
LAX1
NLRP3
LILRB3
ASPHD2
RNASE2
GAB3
RAB33A
FUT4
TACR1
CD28
RSPO3
MYO7A
TMEM71
P2RX7
CLCN4
TNFSF15
IRF9
KCNK13
KLHL6
SLC2A5
CD38
TM6SF1
RASGRP2
BCL11B
HRH2
SLC22A3
CCL20
TDO2
GALNT12
RELT
IL12RB1
CCDC82
CD209
PRKCB
P2RY12
FBXO10
OXER1
LGI2
TMOD1
DHRS9
PRKCQ
SP140
STAC
C2orf88
CD40LG
ICOS
NEURL3
SCIMP
VNN2
P2RY14
STAMBPL1
MALL
LILRA6
PDE6G
ARHGAP22
NCF1
KIF21B
IRAG2
CLEC4E
ZBP1
SLAMF1
ACRBP
IL21R
REM1
TLR8
SUCNR1
PTGFR
ITK
FGD2
CEACAM21
CCL3
GPR174
PRAM1
TNFSF9
NLRC4
TNFRSF13C
SIRPB2
HS3ST1
EOMES
GNGT2
VNN1
IL18R1
CD19
KLRG1
AGAP2
LILRB5
ITPRIPL1
L3MBTL4
BANK1
TESPA1
FASLG
C11orf45
TRAT1
PLAC8
ITGB7
BATF3
SNAI3
PIK3R6
CEP85L
IGLL5
AC136428.1
STAT4
ADGRE2
CALHM6
SIGLEC7
PYHIN1
TCL1A
WNT10A
STAP1
CCL7
LILRA5
CD8B
CARMIL2
GRAP2
TMEM150B
DNASE1L3
ADTRP
CD33
APOBEC3H
ARHGEF4
CETP
TEC
KCND1
IL1R2
CD300E
LTA
CCR8
BHLHE22
FCRLA
KLK1
GPR18
JSRP1
TLR10
CRTAM
SOWAHD
PIWIL4
APOBEC3A
HAMP
ST8SIA1
DPEP2
ANKRD33B
XIRP1
COL23A1
CD101
ACHE
DEXI
PARP15
GPR141
DPEP1
RGS18
UBASH3A
COL6A6
BCL2L14
XCL1
FCN1
THEMIS
TNFRSF9
CD70
TPK1
MCTP2
ABCD2
KCNA3
PPARGC1B
LILRA4
LILRA2
ZBED2
TBX21
IL15
RASGRP4
CD1D
FCRL6
SLC8A1
GTSF1
KBTBD8
CD200R1
ATP8B4
PLB1
NCR3
GP1BA
SMTNL1
BCL11A
CD300LB
LIPG
FFAR4
ADGRG5
PRSS12
TMEM163
RUBCNL
GSDMA
CLEC4F
TNFRSF8
F5
MEI1
CLEC12A
ANKRD53
PRR33
GFI1
CLECL1
VENTX
BTLA
ICAM3
CASS4
TIMD4
PTGDR
ASB2
TNFSF14
CD80
KLRF1
P2RX1
GNG8
IL7
COL4A4
RAB39A
IL12A
GPBAR1
FCRL3
CCL23
TMEM52B
PRDM8
CAMK4
CD1B
DCSTAMP
CRYBB1
HTRA4
IPCEF1
FCRL5
ADGRE1
LY9
GRAMD1B
DNAJC5B
TREML1
RNF175
PAX5
FUT7
IFNG
AMPD1
GPR15
ZC3H12D
CYSLTR2
CD244
IGFLR1
ZBTB32
PTGDS
POU3F1
P2RX5
PATL2
LAIR2
INSL3
TPBGL
SPNS3
GFRA2
RUFY4
ASGR1
C11orf21
SHISAL2A
TSPAN32
XCR1
LRRC55
LILRA1
NUGGC
BLK
GPR82
AC119396.1
GRAP
CXCL3
IL18RAP
CD226
TNFSF18
ZNF280B
TRABD2A
SIRPB1
CLEC17A
CHST13
SV2B
CDX1
PTPRO
ASGR2
GBP6
MTMR8
SIGLEC12
TXK
PNOC
TMIGD2
IFNAR2
FOXF1
ZCCHC18
SCML4
KIF19
CATSPER1
ENPP6
MIXL1
ARPC1B
FCGR1B
NME8
ZNF831
ADGRG3
TNIP3
CLEC9A
GPR55
KCNJ10
KLRD1
ZNF215
CXCR2
TDRD6
PEAK3
CR1
FCRL2
ASIP
TRIM61
IL27
TVP23A
KLRC1
TNFRSF13B
PTCRA
DPF3
ITGAD
PLCXD2
IL10
SLFN12L
SAMD3
SH2D1B
KCNIP1
CCL25
GYPE
CDHR1
ARRDC5
CEACAM4
TIFAB
ANGPTL6
IL12B
APOBEC3D
IFI30
DBH
GPR150
ENTHD1
CARD17
CLEC4A
IL9R
GPR25
GPR31

## Sheet: Table S4_Risk Score Calculation
	futime	fustat	CD74	RNASE1	CD14	CHI3L1	CCL5	TGFBI	APOC1	IL2RG	riskScore	risk
TCGA-A8-A08I-01A-11R-A00Z-07	1	0	7999.79	283.428	300.137	549.099	428.458	40.3521	60.6339	39.5658	-1.11008	low
TCGA-AO-A128-01A-11R-A10J-07	8.89863	0	6346.53	799.456	551.501	174.375	1099.75	94.6823	225.984	176.268	-1.09252	low
TCGA-AO-A0JC-01A-11R-A056-07	4.23836	0	5800.78	382.944	163.9	50.2612	868.224	26.6434	37.2072	140.989	-1.09045	low
TCGA-BH-A0B6-01A-11R-A19W-07	6.80274	0	7351.33	371.069	311.168	52.8797	530.898	43.0335	41.2335	50.8897	-0.990027	low
TCGA-E9-A22D-01A-11R-A157-07	3.41918	0	6633.15	383.9	240.676	57.4588	956.978	48.6822	268.399	62.1254	-0.977872	low
TCGA-E2-A1B6-01A-31R-A12P-07	2.37534	0	4268.07	215.794	89.6078	69.276	680.981	24.5231	122.482	152.593	-0.965714	low
TCGA-D8-A73U-01A-11R-A33J-07	1.34795	0	7396.54	256.38	267.26	118.17	376.064	73.1438	270.113	26.9976	-0.954721	low
TCGA-BH-A0H5-01A-21R-A115-07	4.43836	0	5780.53	279.028	179.358	138.061	597.941	40.4131	100.468	60.7787	-0.871948	low
TCGA-A2-A0ST-01A-12R-A084-07	8.26575	0	4693.86	207.569	218.187	243.97	474.007	61.2707	36.607	97.8695	-0.81896	low
TCGA-A2-A0CR-01A-11R-A22K-07	8.99452	0	4595.7	377.161	269.443	81.7931	734.149	39.5486	97.3402	108.794	-0.813152	low
TCGA-GM-A2DO-01A-11R-A18M-07	7.11233	0	4323.29	114.048	154.599	92.6118	594.246	39.8654	138.943	89.6871	-0.795442	low
TCGA-PE-A5DE-01A-11R-A27Q-07	7.24658	0	5579.24	192.2	167.258	30.7027	527.642	71.6217	98.2219	44.1879	-0.781689	low
TCGA-EW-A1P4-01A-21R-A144-07	2.48493	0	7406.86	634.765	162.373	48.9714	162.238	173.618	50.1439	19.1401	-0.765107	low
TCGA-EW-A1P5-01A-11R-A144-07	1.92603	0	6878.69	228.155	367.467	15.1556	128.301	88.3136	31.3557	7.3705	-0.762948	low
TCGA-BH-A0W7-01A-11R-A115-07	3.73425	0	5690.37	106.905	189.033	26.1829	239.021	72.7211	86.8344	26.7959	-0.741466	low
TCGA-BH-A2L8-01A-11R-A18M-07	1.67671	0	5894.99	474.607	241.129	61.209	364.839	50.0846	240.702	31.109	-0.735603	low
TCGA-A2-A04Q-01A-21R-A034-07	6.53425	0	4900.92	357.955	243.984	290.85	440.523	67.3869	63.6164	69.5237	-0.73291	low
TCGA-OL-A66I-01A-21R-A29R-07	1.95616	0	4810.51	210.249	288.872	276.995	598.338	77.1239	72.4076	63.2355	-0.72757	low
TCGA-BH-A0BW-01A-11R-A115-07	6.49589	0	3849.2	285.766	279.495	962.731	2018.26	118.812	50.3065	68.5818	-0.72539	low
TCGA-E9-A2JT-01A-22R-A18M-07	0.789041	0	4425.81	256.333	109.561	5.6134	518.503	27.3292	47.9819	65.0411	-0.709486	low
TCGA-E9-A5FK-01A-11R-A27Q-07	2.22466	0	4526.7	413.243	140.87	23.911	491.867	24.348	68.9878	61.3182	-0.678517	low
TCGA-AR-A0U0-01A-11R-A109-07	5.44658	0	5131.16	376.176	239.79	626.532	671.707	72.4599	75.7511	18.5659	-0.664976	low
TCGA-C8-A12V-01A-11R-A115-07	1.05479	0	4875.78	497.033	417.733	64.1594	985.228	110.506	124.452	68.2077	-0.650195	low
TCGA-B6-A0RT-01A-21R-A084-07	7.45479	0	3344.1	183.82	151.185	71.3391	938.295	35.8647	151.146	74.7741	-0.63471	low
TCGA-AO-A0J8-01A-21R-A034-07	1.86301	0	5213.58	225.984	81.9473	67.9586	96.8655	78.9651	112.814	12.4038	-0.627141	low
TCGA-E2-A1II-01A-11R-A144-07	2.80822	0	4740.69	467.664	226.919	28.8129	750.306	126.806	135.212	52.6447	-0.602258	low
TCGA-EW-A1IY-01A-11R-A13Q-07	0.706849	0	4229.07	170.303	54.0221	18.4004	202.463	66.5155	61.2316	41.6002	-0.600485	low
TCGA-E9-A3QA-01A-61R-A22K-07	2.51507	0	3254.15	119.451	215.724	837.595	1663.93	65.6674	65.5359	32.7249	-0.599836	low
TCGA-A2-A0CQ-01A-21R-A034-07	7.38356	0	5067.03	62.5257	249.609	9.5133	20.6368	53.9255	120.674	5.1871	-0.598065	low
TCGA-A8-A0A1-01A-11R-A00Z-07	1	0	4708.16	173.687	206.293	472.92	172.747	96.1158	76.4027	20.1731	-0.597125	low
TCGA-GM-A2DN-01A-11R-A180-07	8.46849	0	4451.49	161.454	123.019	110.344	177.603	58.1657	47.03	27.5625	-0.592477	low
TCGA-BH-A0BG-01A-11R-A115-07	5.12603	0	4420.15	343.751	161.544	725.422	248.594	73.7911	20.9129	23.1045	-0.582014	low
TCGA-E2-A1LI-01A-12R-A157-07	8.55068	0	723.735	99.8479	100.347	5029.51	247.589	37.981	31.5275	15.7231	-0.577763	low
TCGA-BH-A0EE-01A-11R-A034-07	2.58356	0	4392.75	113.25	63.6916	4.7267	99.6464	15.0375	49.6093	10.2989	-0.575174	low
TCGA-LL-A5YO-01A-21R-A28M-07	1.20548	0	3651.85	336.284	259.795	217.521	370.612	38.0509	295.401	61.0613	-0.573973	low
TCGA-D8-A1XK-01A-21R-A14M-07	1.20822	0	906.391	316.685	273.991	6099.73	154.626	89.2983	36.6533	11.3225	-0.573016	low
TCGA-AO-A0J2-01A-11R-A034-07	2.73151	0	4995.09	319.65	112.762	21.8487	214.059	85.9986	66.9553	14.2122	-0.572252	low
TCGA-5L-AAT1-01A-12R-A41B-07	4.03014	0	4570.03	178.29	223.733	40.3709	287.594	124.23	450.085	26.3305	-0.56585	low
TCGA-GM-A2DI-01A-31R-A18M-07	7.09589	0	4274.54	318.982	182.236	102.041	497.354	59.6745	68.2315	34.6451	-0.565072	low
TCGA-B6-A0I2-01A-11R-A034-07	11.9479	0	4313.03	289.622	252.841	83.2948	375.077	32.3933	37.3574	29.6293	-0.55705	low
TCGA-EW-A1P7-01A-21R-A144-07	2.50685	0	3911.4	414.553	190.492	260.084	358.815	65.2323	24.5967	56.6264	-0.555135	low
TCGA-EW-A1IZ-01A-11R-A13Q-07	1.51781	0	3351.6	297.343	161.471	41.9448	641.85	27.4261	179.418	54.7741	-0.542333	low
TCGA-A2-A25F-01A-11R-A169-07	0.882192	0	4799.72	898.762	496.35	275.036	570.34	147.349	225.965	76.7561	-0.541442	low
TCGA-B6-A0IJ-01A-11R-A034-07	19.4685	0	3135.51	41.9948	325.755	1356.37	193.771	57.3067	145.508	29.2712	-0.538979	low
TCGA-A2-A0CL-01A-11R-A115-07	8.26027	0	4056.19	404.297	180.396	90.7955	473.216	88.7308	50.6304	50.24	-0.536413	low
TCGA-AC-A6IW-01A-12R-A33J-07	1.13151	0	5511.24	53.9029	894.354	46.8168	141.196	130.14	109.523	21.6025	-0.53563	low
TCGA-EW-A3U0-01A-11R-A22K-07	1.45753	0	4099.8	364.208	395.677	225.032	358.644	43.2944	144.145	42.6593	-0.535353	low
TCGA-LL-A5YN-01A-11R-A28M-07	1.22466	0	3203.09	278.59	257.237	29.093	346.964	45.45	119.417	74.3201	-0.523952	low
TCGA-AR-A2LH-01A-31R-A18M-07	1.68767	1	4678	703.16	253.313	254.895	264.749	41.0141	47.38	27.3038	-0.518384	low
TCGA-BH-A0B0-01A-21R-A115-07	6.7863	0	4831.35	297.281	81.9307	48.2301	148.951	151.547	72.1229	14.6739	-0.512778	low
TCGA-C8-A1HM-01A-12R-A137-07	1.0274	0	4037.78	711.331	145.995	51.6909	715.518	37.1151	151.113	40.8505	-0.509488	low
TCGA-E9-A1R4-01A-21R-A14D-07	0.509589	0	4719.16	176.569	229.948	20.5272	112.994	119.02	74.0028	12.8754	-0.508706	low
TCGA-BH-A0C0-01A-21R-A056-07	3.47945	0	3794.19	522.521	194.472	172.26	359.557	54.1918	185.999	44.798	-0.496745	low
TCGA-E2-A108-01A-13R-A10J-07	2.29315	0	4803.62	929.421	384.179	176.896	531.02	107.944	237.118	45.8892	-0.49008	low
TCGA-C8-A1HG-01A-11R-A137-07	0.945205	0	3403.36	71.6498	86.9872	17.039	171.689	54.492	203.33	28.1508	-0.486059	low
TCGA-BH-A0DP-01A-21R-A056-07	1.30411	0	4143.91	223.87	105.807	94.9093	88.2657	66.1261	111.505	6.9786	-0.477717	low
TCGA-E2-A1B5-01A-21R-A12P-07	2.69589	0	2601.75	162.562	71.8461	18.3513	279.693	26.4143	65.1955	63.1253	-0.476806	low
TCGA-B6-A0X1-01A-11R-A109-07	20.4247	1	2337.62	333.263	159.26	2476.36	314.337	45.0076	41.272	8.6745	-0.465632	low
TCGA-A7-A13H-01A-11R-A22K-07	2.46301	0	3539.78	184.388	287.968	576.321	204.754	61.2047	95.5478	19.3082	-0.461426	low
TCGA-D8-A1Y0-01A-11R-A14M-07	1.29315	0	3874.66	159.505	116.307	7.8862	117.392	60.0414	22.7778	12.222	-0.458434	low
TCGA-AR-A1AW-01A-21R-A12P-07	7.21096	0	2957.47	235.683	138.05	84.3205	395.644	39.1229	95.343	44.0466	-0.450816	low
TCGA-A2-A4S2-01A-12R-A266-07	1.76164	0	4245.34	463.177	267.463	113.094	216.937	52.5997	30.5963	14.5513	-0.445749	low
TCGA-AC-A2FB-01A-11R-A17B-07	3.38082	0	3088.44	336.342	117.263	144.713	394.159	40.0422	41.3238	39.2541	-0.439141	low
TCGA-E2-A1L7-01A-11R-A144-07	5.03014	0	3562.52	363.404	107.874	54.8068	213.23	44.0516	126.922	22.871	-0.436876	low
TCGA-BH-A1FB-01A-11R-A13Q-07	10.0521	1	4375.43	520.374	189.823	197.86	140.981	117.52	36.4017	19.7031	-0.436211	low
TCGA-E2-A1BD-01A-11R-A12P-07	3.10411	0	3705.21	213.969	60.5718	24.5829	37.4156	33.7766	25.6636	2.5866	-0.425042	low
TCGA-LD-A9QF-01A-32R-A41B-07	0.884932	0	2567.35	225.18	388.415	1120.47	350.579	81.4389	361.978	37.731	-0.424018	low
TCGA-WT-AB41-01A-11R-A41B-07	4.4137	0	2973.69	630.392	317.537	8.2259	366.69	32.8027	277.188	70.4972	-0.420663	low
TCGA-AR-A1AX-01A-11R-A12P-07	7.20274	0	3241.41	285.228	109.78	33.7857	245.883	44.3716	67.3764	28.1207	-0.419421	low
TCGA-A2-A0EN-01A-13R-A084-07	11.2	0	3878.26	278.173	148.13	24.1124	183.718	121.18	38.1811	22.2255	-0.418026	low
TCGA-AQ-A7U7-01A-22R-A352-07	1.6	1	3883.18	565.553	195.365	39.771	398.502	66.3613	25.4142	26.4139	-0.416928	low
TCGA-EW-A1PE-01A-11R-A144-07	0.876712	0	3980.99	343.889	157.807	35.7321	112.307	80.3411	110.944	10.3288	-0.416141	low
TCGA-A2-A0EP-01A-52R-A22U-07	9.87123	0	4669.88	684.28	681.096	271.975	350.276	174.927	136.837	47.93	-0.412147	low
TCGA-AR-A0TT-01A-31R-A084-07	9.08493	0	3284.02	284.58	201.694	99.8948	222.949	75.3429	111.634	33.9767	-0.409497	low
TCGA-A2-A0EQ-01A-11R-A034-07	6.64658	0	2364.3	92.3295	122.811	70.0474	323.49	20.4082	106.933	42.184	-0.408025	low
TCGA-LL-A441-01A-11R-A24H-07	2.72877	0	2702.06	294.404	129.53	239.397	193.839	30.931	20.4062	43.0447	-0.406077	low
TCGA-D8-A27M-01A-11R-A16F-07	1.12329	0	4613.43	702.722	231.832	148.487	156.833	148.421	70.583	18.0616	-0.394122	low
TCGA-B6-A40B-01A-11R-A239-07	8.63562	0	3703.46	199.241	111.332	23.2789	18.2208	76.8321	53.944	4.2491	-0.391934	low
TCGA-BH-A0EB-01A-11R-A034-07	2.0411	0	3813.86	316.909	134.2	11.4564	90.6403	114.529	110.418	15.161	-0.3883	low
TCGA-E2-A1LA-01A-11R-A144-07	2.04932	0	3343.3	468.274	201.452	102.793	236.466	72.6208	168.933	34.1717	-0.388039	low
TCGA-E9-A243-01A-21R-A169-07	1.67671	0	2733.07	271.512	170.633	204.947	349.687	49.0353	163.805	32.9567	-0.383992	low
TCGA-D8-A141-01A-11R-A115-07	1.71507	0	3359.33	143.122	163.397	24.3306	264.861	155.758	66.5202	31.6893	-0.381922	low
TCGA-AO-A0JE-01A-11R-A056-07	6.39726	0	3840.51	561.504	150.291	24.2185	246.97	95.3974	44.8514	22.4887	-0.378886	low
TCGA-AO-A0J9-01A-11R-A034-07	4.41918	0	2813.64	293.928	149.12	41.151	108.787	38.6676	581.853	23.5294	-0.377991	low
TCGA-E2-A1LH-01A-11R-A14D-07	8.89589	0	2150.98	289.808	154.614	914.165	270.968	30.8634	101.276	32.7013	-0.377597	low
TCGA-AC-A62X-01A-11R-A29R-07	1.14247	0	413.525	213.109	134.828	4051.26	88.7406	14.8351	1.8898	0.6896	-0.375301	low
TCGA-EW-A6SB-01A-12R-A32P-07	2.08219	0	1744.22	95.8582	122.409	500.082	113.659	14.1679	33.6251	50.2668	-0.374499	low
TCGA-BH-A0RX-01A-21R-A084-07	0.465753	0	2231.45	236.409	256.388	1799.46	308.545	136.592	30.2709	29.0134	-0.374438	low
TCGA-C8-A1HF-01A-11R-A137-07	0.909589	0	2782.4	109.175	156.376	8.3748	220.662	83.6387	225.393	27.451	-0.363486	low
TCGA-D8-A1JB-01A-11R-A13Q-07	4.62466	0	2842.69	170.295	183.837	56.4517	300.873	46.5201	78.4903	21.6785	-0.36331	low
TCGA-AR-A1AT-01A-11R-A12P-07	3.48493	1	3248.11	347.479	170.649	87.555	162.323	55.2472	127.053	15.5303	-0.358054	low
TCGA-A2-A04X-01A-21R-A034-07	4.61918	0	2072.75	81.4792	97.874	65.3297	176.692	22.1746	241.958	35.5641	-0.357793	low
TCGA-E2-A14Z-01A-11R-A115-07	1.54247	1	3135.94	306.905	125.424	44.4264	168.802	84.0528	93.4223	24.0955	-0.355936	low
TCGA-EW-A1OV-01A-11R-A144-07	2.16164	0	2657.99	237.263	188.826	20.5672	361.175	58.8605	45.8813	36.9978	-0.354915	low
TCGA-S3-AA17-01A-11R-A41B-07	1.16164	0	2724.19	68.1858	262.962	61.3585	195.169	42.0224	48.8893	22.6849	-0.350955	low
TCGA-S3-AA10-01A-21R-A41B-07	1.60548	0	3299.29	354.001	246.18	62.3177	219.97	110.047	142.709	28.5272	-0.346957	low
TCGA-B6-A3ZX-01A-11R-A239-07	3.15616	1	2228.2	270.591	159.095	68.8168	261.865	42.9817	58.7612	51.0913	-0.346564	low
TCGA-A8-A0A7-01A-11R-A00Z-07	0.0821918	0	2778.07	395.675	237.746	86.0189	376.14	63.0537	141.085	35.5984	-0.337061	low
TCGA-BH-A0AW-01A-11R-A056-07	1.70411	0	2187.46	129.497	107.54	146.146	241.3	40.1356	224.172	27.3534	-0.336073	low
TCGA-AR-A252-01A-11R-A169-07	7.77534	0	2300.74	304.962	150.272	42.5847	377.417	46.2755	82.4405	41.9318	-0.329913	low
TCGA-A8-A0A6-01A-12R-A056-07	1.75342	0	2632.08	200.169	83.543	60.1756	182.968	48.7342	169.228	15.4539	-0.329669	low
TCGA-BH-A0BF-01A-21R-A12P-07	3.6274	1	3105.15	393.797	204.742	73.6406	289.295	110.381	108.014	30.6363	-0.329226	low
TCGA-S3-AA0Z-01A-11R-A41B-07	1.72329	0	2409.16	150.119	217.115	806.603	110.167	47.5916	31.2167	9.4487	-0.326116	low
TCGA-C8-A275-01A-21R-A16F-07	0.00273973	0	2221.69	194.109	108.181	194.232	173.796	39.9427	381.833	21.5261	-0.324318	low
TCGA-AC-A2FE-01A-11R-A19W-07	7.22192	1	2737.7	277.383	258.086	51.3938	425.782	69.7581	66.3421	28.9427	-0.322682	low
TCGA-A7-A3J1-01A-11R-A213-07	0.939726	0	3330.01	534.072	231.491	17.994	183.147	51.1985	24.7893	20.6323	-0.322597	low
TCGA-E9-A1NE-01A-21R-A14M-07	2.98082	0	2325.48	230.456	145.312	51.4415	452.522	49.0724	65.1394	31.3044	-0.322383	low
TCGA-BH-A0W5-01A-11R-A109-07	3.52877	0	2608.93	230.463	105.231	70.3372	138.983	87.5423	46.5669	30.8151	-0.318316	low
TCGA-BH-A0B9-01A-11R-A056-07	4.30685	0	3196.79	363.726	152.65	106.207	218.125	125.217	41.8648	20.1065	-0.310932	low
TCGA-GM-A2DD-01A-11R-A180-07	6.25205	0	2539.63	259.443	136.34	27.3483	160.471	79.5534	197.654	27.3693	-0.302929	low
TCGA-C8-A8HP-01A-11R-A36F-07	1.08493	0	2318.46	190.442	173.976	78.4743	156.752	47.73	200.902	24.8134	-0.301985	low
TCGA-AR-A0TX-01A-11R-A084-07	5.40274	0	2714.4	313.477	112.093	19.0776	201.922	66.0399	84.7351	19.6412	-0.301212	low
TCGA-AO-A12A-01A-21R-A115-07	8.52603	0	2703.39	142.549	138.445	46.3822	97.5052	47.648	36.8423	7.0929	-0.301015	low
TCGA-OL-A5D7-01A-11R-A27Q-07	4.87671	0	2454.26	296.704	218.886	35.695	265.678	36.8925	109.092	27.545	-0.300667	low
TCGA-GM-A2DH-01A-11R-A180-07	6.00822	0	1990.7	206.22	66.6926	45.7412	264.292	33.0438	104.911	30.1185	-0.297083	low
TCGA-AR-A1AJ-01A-21R-A12P-07	6.52877	0	4176.96	1630.18	481.757	1536.75	460.377	187.955	72.429	42.4477	-0.290874	low
TCGA-A2-A0D3-01A-11R-A115-07	5.13151	0	2282.84	61.9455	78.5861	17.9157	88.6139	18.1568	26.2109	6.8985	-0.290141	low
TCGA-C8-A134-01A-11R-A115-07	1.04932	0	1867.22	118.487	182.286	491.237	245.823	52.8758	97.8688	24.922	-0.289304	low
TCGA-A2-A3XT-01A-11R-A22U-07	7.58904	0	2198.21	352.575	260.241	1049.46	280.482	74.1647	156.68	15.2645	-0.289273	low
TCGA-A8-A07U-01A-11R-A034-07	2.08219	0	2579.91	824.524	118.062	71.4534	385.799	39.2828	44.6396	48.0384	-0.288936	low
TCGA-A8-A09R-01A-11R-A00Z-07	0.747945	0	3875.85	420.48	162.264	13.0429	86.4333	193.927	87.5314	7.5576	-0.288656	low
TCGA-GM-A4E0-01A-12R-A266-07	6.00274	0	3258.79	602.688	222.21	31.3434	171.594	40.0397	56.5088	11.9078	-0.288205	low
TCGA-AN-A0XW-01A-11R-A109-07	0.465753	0	3329.26	667.861	248.142	34.6314	221.085	83.3586	98.7001	23.7863	-0.286824	low
TCGA-5L-AAT0-01A-12R-A41B-07	4.04658	0	2218.25	143.546	86.9535	67.5923	124.871	51.0853	169.344	17.221	-0.285897	low
TCGA-BH-A209-01A-11R-A157-07	10.8466	1	2078.26	379.349	63.7964	97.0381	324.383	58.7341	123.415	37.5294	-0.285501	low
TCGA-C8-A138-01A-11R-A115-07	1.0411	0	2802.03	349.618	96.8855	11.9475	294.919	128.353	199.968	22.7477	-0.285335	low
TCGA-BH-A18Q-01A-12R-A12D-07	4.63562	1	2498.17	411.825	257.65	757.673	147.182	46.8099	10.4564	11.0206	-0.277492	low
TCGA-A2-A0YK-01A-22R-A109-07	1.61096	0	2504.85	405.893	153.22	50.2058	287.863	60.2823	22.911	27.9126	-0.277224	low
TCGA-BH-A202-01A-11R-A14M-07	2.17808	0	2544.18	330.842	90.6194	190.198	82.2242	53.3991	154.353	9.8233	-0.276034	low
TCGA-A2-A3Y0-01A-11R-A239-07	4.23562	0	2761.13	547.379	224.477	140.865	242.759	60.2072	70.8723	26.7431	-0.275297	low
TCGA-BH-A18P-01A-11R-A12D-07	2.52329	1	2734.38	250.738	63.3289	18.8751	58.2398	61.6386	48.7527	4.3907	-0.275291	low
TCGA-LD-A7W5-01A-22R-A352-07	0.591781	0	1985.63	296.658	125.271	24.1126	297.424	31.9993	21.8428	34.7524	-0.273669	low
TCGA-AO-A0J6-01A-11R-A034-07	3.12329	0	2894.91	392.628	399.321	179.728	366.622	60.2885	42.4433	16.6733	-0.273165	low
TCGA-AO-A0JJ-01A-11R-A056-07	5.16986	0	2551.18	206.99	261.714	24.0146	162.069	47.1367	42.2482	15.7894	-0.270864	low
TCGA-E2-A1IJ-01A-11R-A144-07	2.36986	0	2578.06	211.861	142.947	60.0688	139.617	90.867	36.7207	16.7921	-0.268149	low
TCGA-AC-A3BB-01A-21R-A19W-07	2.70411	0	2813.29	554.618	327.772	48.6731	298.165	50.7924	106.326	27.2263	-0.266781	low
TCGA-C8-A12N-01A-11R-A115-07	0.980822	0	3460.91	268.882	106.983	8.9979	32.861	192.327	33.8978	6.7585	-0.266085	low
TCGA-A8-A09X-01A-11R-A00Z-07	1.16712	1	2111.15	166.056	129.2	11.2149	162.155	58.8459	218.185	20.9121	-0.264277	low
TCGA-EW-A3E8-01B-11R-A24H-07	2.83562	0	2100.59	307.196	147.52	19.5968	261.642	35.0587	107.51	27.062	-0.263254	low
TCGA-AO-A03T-01A-21R-A034-07	5.81918	0	1911.59	60.066	34.0078	46.1979	40.3689	9.2411	20.4633	9.2799	-0.262094	low
TCGA-E2-A1IH-01A-11R-A13Q-07	2.81096	0	2383.06	352.205	97.0664	41.2494	233.03	127.041	108.616	37.319	-0.261854	low
TCGA-EW-A1J5-01A-11R-A13Q-07	1.30685	0	2629.67	452.249	134.728	71.7309	199.089	57.069	71.9136	17.3729	-0.261553	low
TCGA-BH-A0BC-01A-22R-A084-07	2.66849	0	2730.04	262.909	195.68	100.519	120.054	101.154	87.0002	14.4271	-0.260441	low
TCGA-E9-A3X8-01A-31R-A22U-07	2.53699	0	1744.68	223.329	154.338	24.9166	352.37	19.8296	125.958	29.7573	-0.258311	low
TCGA-E2-A10F-01A-11R-A10J-07	2.40548	0	3233.32	553.171	154.465	49.9818	126.603	112.773	137.88	10.831	-0.256705	low
TCGA-BH-A0DT-01A-21R-A12D-07	6.58356	0	2328.73	159.368	97.8302	49.9427	76.9601	66.1178	23.7022	13.1196	-0.256546	low
TCGA-EW-A1PB-01A-11R-A144-07	1.66575	0	5735.87	2198.11	900.358	2700.58	684.772	407.611	252.593	33.3566	-0.256487	low
TCGA-AR-A0TU-01A-31R-A109-07	1.94247	0	2856.59	841.876	172.97	53.7875	420.029	38.713	154.502	24.1928	-0.255755	low
TCGA-Z7-A8R5-01A-42R-A41B-07	9.00548	0	1526.37	307.844	392.034	949.618	133.778	63.1144	1057.79	18.6641	-0.254525	low
TCGA-C8-A26V-01A-11R-A16F-07	1.68767	0	2640.9	239.986	136.119	300.773	44.3799	90.7352	19.4866	4.17	-0.253358	low
TCGA-E2-A1LG-01A-21R-A14M-07	4.1726	0	2394.37	115.324	276.319	69.654	33.3876	25.8951	45.2914	6.4134	-0.252443	low
TCGA-LD-A66U-01A-11R-A31O-07	1.76986	0	1891.52	171.078	189.96	56.359	251.671	27.7458	57.6402	24.4127	-0.252407	low
TCGA-AR-A1AI-01A-11R-A12P-07	9.03014	0	2043.25	108.506	160.446	52.3127	308.507	67.8695	71.8828	19.2668	-0.251594	low
TCGA-AC-A3TM-01A-11R-A22K-07	2.08767	0	2175.71	254.875	187.688	50.198	153.342	33.2876	121.984	17.4693	-0.248483	low
TCGA-BH-A18I-01A-11R-A12D-07	2.99452	0	2764.46	168.679	97.4637	33.1441	111.609	169.802	83.2673	15.4471	-0.247801	low
TCGA-AO-A0J4-01A-11R-A034-07	4.34795	0	1704.68	237.7	110.687	796.636	112.351	72.4131	25.0946	20.7047	-0.246303	low
TCGA-A2-A3XZ-01A-42R-A239-07	4.19726	0	1961.2	339.006	136.555	26.8355	138.733	31.8881	97.3189	29.9123	-0.242586	low
TCGA-BH-A0DK-01A-21R-A056-07	1.1589	0	1846.62	182.217	114.605	57.4446	213.727	39.8514	37.8308	23.0514	-0.24194	low
TCGA-BH-A0BZ-01A-31R-A12P-07	6.17808	0	2530.89	429.433	204.726	64.0247	274.924	119.127	233.77	28.0908	-0.240511	low
TCGA-AN-A046-01A-21R-A034-07	0.0273973	0	1993.6	134.184	77.1724	18.0917	96.5235	58.0001	87.6692	16.7579	-0.24041	low
TCGA-AR-A2LO-01A-31R-A18M-07	3.28219	0	2011.34	170.542	184.94	114.895	171.292	49.7612	81.6409	18.5847	-0.239604	low
TCGA-E2-A150-01A-11R-A12D-07	5.30137	0	1825.06	458.696	120.566	1750.25	117.276	122.627	22.4355	8.9178	-0.238358	low
TCGA-AR-A1AO-01A-11R-A12P-07	7.1726	0	2824.11	1008.08	520.802	674.962	245.475	197.88	1423.31	43.1213	-0.236258	low
TCGA-A2-A0CS-01A-11R-A115-07	6.43288	1	2963.12	537.445	166.529	3.5399	15.0362	81.184	25.8528	14.7225	-0.235258	low
TCGA-AC-A2B8-01A-11R-A17B-07	1.85479	0	2837.63	385.955	161.978	142.692	95.2106	102.475	48.2471	7.0646	-0.234142	low
TCGA-AN-A0FN-01A-11R-A034-07	0.59726	0	2662.86	374.64	134.03	17.8497	264.803	148.455	96.8823	24.0146	-0.233825	low
TCGA-E2-A10C-01A-21R-A10J-07	3.34247	0	1990.75	249.831	89.7729	10.816	145.913	34.5813	119.456	15.8841	-0.233781	low
TCGA-BH-A0C1-01B-11R-A12D-07	3.86575	1	2061.91	196.798	46.4285	25.5932	134.976	48.265	31.1062	11.0137	-0.232547	low
TCGA-A2-A0CV-01A-31R-A115-07	8.24932	0	2079.46	116.534	124.73	42.3804	109.031	54.0647	89.0279	9.3295	-0.232125	low
TCGA-A2-A4S3-01A-21R-A266-07	1.82466	0	1908.03	117.704	79.0702	19.3597	112.271	34.543	90.8865	9.7576	-0.231507	low
TCGA-AN-A0AJ-01A-11R-A00Z-07	0.830137	0	1980.73	281.137	125.838	136.563	172.116	71.8667	233.716	21.716	-0.230704	low
TCGA-AO-A129-01A-21R-A10J-07	9.00274	0	1632.58	142.724	201.24	117.29	365.561	32.7302	51.996	24.3416	-0.230565	low
TCGA-E9-A248-01A-11R-A169-07	0.161644	0	1360.7	36.6152	114.143	84.5724	222.851	60.2807	179.838	30.2543	-0.226655	low
TCGA-AR-A2LJ-01A-12R-A19W-07	7.21096	0	2794.62	856.209	336.642	185.825	191.767	41.5683	245.013	27.3964	-0.225723	low
TCGA-A8-A08S-01A-11R-A034-07	2.75068	0	2703.93	464.055	98.787	4.6427	40.8108	51.6682	32.6339	4.8115	-0.22558	low
TCGA-EW-A423-01A-11R-A24H-07	1.46027	0	2692.51	483.338	199.876	8.4603	86.5531	50.4379	133.413	8.8774	-0.224299	low
TCGA-AR-A1AQ-01A-11R-A12P-07	8.27671	0	1945.31	250.343	119.939	104.343	159.633	49.8669	78.0936	18.1717	-0.223596	low
TCGA-AC-A2FK-01A-12R-A180-07	7.26027	0	1241.77	174.375	111.507	1141.55	85.5676	49.057	67.7312	10.8956	-0.223132	low
TCGA-C8-A12U-01A-11R-A115-07	1.05479	0	1511.33	119.468	71.7341	25.3533	255.283	18.7127	121.815	16.7947	-0.223066	low
TCGA-D8-A1XQ-01A-11R-A14M-07	1.36712	0	2234.62	187.771	290.266	118.466	146.689	74.354	145.835	15.1991	-0.222153	low
TCGA-E9-A1N5-01A-11R-A14D-07	3.06849	0	2522.96	382.593	160.666	9.8125	137.297	74.9601	54.4072	11.355	-0.215692	low
TCGA-A8-A08F-01A-11R-A00Z-07	2.75068	0	2755.51	166.961	271.773	24.7426	167.776	168.628	152.326	12.55	-0.215021	low
TCGA-D8-A1XL-01A-11R-A14M-07	1.66027	0	2795.88	894.126	174.19	3.0524	240.887	49.0842	88.0828	26.222	-0.213115	low
TCGA-A2-A0YI-01A-31R-A10J-07	4.12329	0	2771.28	305.43	387.157	16.1138	157.403	106.393	76.072	15.063	-0.212046	low
TCGA-B6-A0IH-01A-11R-A115-07	8.12329	1	1953.25	269.964	89.0013	14.4676	172.596	33.9979	11.3957	13.157	-0.211218	low
TCGA-B6-A0WS-01A-11R-A115-07	8.12329	1	1786.02	212.192	110.287	124.957	153.727	53.7169	56.7756	18.1663	-0.209192	low
TCGA-C8-A278-01A-11R-A169-07	0.813699	0	1796.88	377.284	75.9928	63.9269	105.613	48.0129	169.691	25.8918	-0.208787	low
TCGA-AR-A0TW-01A-11R-A084-07	8.24384	0	1586.42	33.6442	94.3304	25.924	161.39	24.5352	61.9384	7.9988	-0.207166	low
TCGA-D8-A1JL-01A-11R-A13Q-07	1.67397	0	2524.58	500.603	265.462	191.835	395.255	123.711	57.5703	24.7615	-0.207062	low
TCGA-AO-A03M-01B-11R-A10J-07	5.11233	0	2266.44	588.503	185.064	155.283	149.514	42.0119	126.543	21.044	-0.206416	low
TCGA-OL-A66P-01A-11R-A31O-07	1.1726	0	1661.3	324.517	303.807	18.649	403.901	27.4877	291.669	28.9586	-0.206176	low
TCGA-BH-A1EU-01A-11R-A137-07	3.52329	1	2341.06	387.325	212.861	34.164	166.752	75.7625	59.778	18.7191	-0.204994	low
TCGA-AC-A5XS-01A-11R-A29R-07	1.61096	0	2828.23	638.543	250.305	7.6278	141.277	71.8565	43.3558	15.8519	-0.200554	low
TCGA-E2-A15I-01A-21R-A137-07	4.63562	0	1481.53	63.7287	41.4272	16.862	135.042	36.142	83.2819	12.2465	-0.199409	low
TCGA-E2-A573-01A-11R-A29R-07	2.90959	0	1576.12	197.856	262.862	461.66	245.764	60.0953	50.727	22.0572	-0.199335	low
TCGA-AR-A255-01A-11R-A169-07	5.92055	0	2051.58	223.297	93.5303	32.1972	94.9038	76.5349	77.0256	10.6148	-0.19663	low
TCGA-BH-A8FZ-01A-11R-A352-07	1.5726	0	2356.99	297.714	334.238	169.337	97.545	90.9781	133.757	14.1365	-0.193201	low
TCGA-AO-A12D-01A-11R-A115-07	6.89041	0	1947.96	427.482	91.4849	53.0738	130.158	44.1615	94.8114	18.2919	-0.192105	low
TCGA-A2-A0CO-01A-13R-A22K-07	4.02192	1	2304.2	458.288	296.778	48.4646	147.869	58.1025	45.8436	22.3296	-0.191653	low
TCGA-BH-A18H-01A-11R-A12D-07	1.7863	0	1583.73	208.869	75.0566	11.3502	211.381	57.1636	49.3894	22.4475	-0.191019	low
TCGA-BH-A0HP-01A-12R-A084-07	1.13425	0	1799.75	151.942	94.2623	57.7674	44.1544	31.1478	28.435	4.8341	-0.190651	low
TCGA-D8-A1XO-01A-11R-A14M-07	4.60822	0	2035.03	158.798	86.6152	1.5617	51.0383	67.4394	31.2882	4.4402	-0.189289	low
TCGA-AR-A0TV-01A-21R-A084-07	6.26849	0	1429.26	76.9189	105.329	97.8269	153.812	38.5603	66.0996	14.2734	-0.189107	low
TCGA-XX-A899-01A-11R-A36F-07	1.27945	0	2377.18	495.067	186.371	65.1845	150.551	78.0418	31.7309	17.704	-0.188035	low
TCGA-AC-A3W5-01A-11R-A22K-07	1.38082	0	2064.5	228.488	160.64	13.4694	192.008	107.024	153.069	16.2313	-0.187912	low
TCGA-D8-A73X-01A-11R-A32P-07	2.10137	0	2324.05	408.823	107.288	31.7618	28.6708	61.9735	135.832	4.8706	-0.187542	low
TCGA-AN-A0XS-01A-22R-A109-07	0.0273973	0	1791.21	222.703	138.123	26.1535	120.097	54.7391	72.609	16.7095	-0.187226	low
TCGA-E9-A1NH-01A-11R-A14D-07	1.57808	0	1977.17	154.02	89.4595	32.811	50.2021	70.4807	69.3049	4.7903	-0.186779	low
TCGA-E9-A1QZ-01A-21R-A169-07	2.06849	0	1926.31	666.29	94.5913	60.8993	295.279	49.3788	38.246	34.2117	-0.186402	low
TCGA-A2-A0CM-01A-31R-A034-07	2.06575	1	2057.82	210.404	148.696	42.2325	308.239	131.079	70.9007	18.3308	-0.184675	low
TCGA-AR-A5QM-01A-11R-A27Q-07	6.11233	0	1968.91	235.305	122.395	68.1358	65.0875	62.5001	55.8057	9.392	-0.18461	low
TCGA-AC-A3QP-01A-11R-A22U-07	1.84932	0	1944.94	142.397	226.036	51.3499	62.0107	53.5059	119.326	7.1359	-0.184431	low
TCGA-A2-A0YD-01A-11R-A109-07	2.10685	0	2336.67	214.941	192.012	42.5477	83.7331	109.625	75.1216	6.9813	-0.183219	low
TCGA-A8-A08R-01A-11R-A034-07	0.0821918	0	1704.29	571.117	158.63	693.262	359.805	76.5404	115.873	22.1075	-0.182629	low
TCGA-C8-A26W-01A-11R-A16F-07	1.04384	0	1708.1	177.1	91.1175	4.7739	164.055	58.7646	76.6654	12.9457	-0.182203	low
TCGA-BH-A5J0-01A-11R-A27Q-07	1.9589	0	3608.84	1225.65	367.159	35.0677	147.365	114.153	187.864	29.0114	-0.181222	low
TCGA-AN-A0AM-01A-11R-A034-07	0.0136986	0	2631.02	860.457	140.426	512.913	84.951	78.672	30.7563	12.8032	-0.180866	low
TCGA-A2-A04T-01A-21R-A034-07	6.15342	0	1493.98	536.463	93.7252	576.977	268.441	55.1587	59.4068	26.422	-0.18019	low
TCGA-AO-A0JA-01A-11R-A056-07	1.79452	0	1631.55	57.0606	98.1897	29.0087	49.9767	56.288	168.831	5.8147	-0.179954	low
TCGA-E2-A1L8-01A-11R-A13Q-07	6.13699	0	1700.57	145.297	65.767	3.239	58.0735	56.0323	42.9167	10.9192	-0.179404	low
TCGA-D8-A1JG-01B-11R-A13Q-07	4.41644	0	1883.13	316.063	110.701	17.5492	109.263	39.101	44.1173	11.5787	-0.179143	low
TCGA-OL-A5DA-01A-11R-A27Q-07	4.88493	0	1473	142.517	54.9387	34.6344	114.005	25.6608	51.1224	9.5702	-0.177779	low
TCGA-A2-A4RY-01A-31R-A266-07	1.77534	0	1785.71	236.58	181.393	220.707	84.2945	45.8936	12.1095	10.7658	-0.177403	low
TCGA-BH-A0BQ-01A-21R-A115-07	6.17808	0	2023.41	268.767	119.185	33.4853	137.292	88.5072	45.6071	13.1864	-0.177276	low
TCGA-AO-A03O-01A-11R-A00Z-07	6.80274	1	1743.22	291.76	90.8749	37.5509	117.469	24.4659	52.0878	9.3765	-0.17716	low
TCGA-GM-A3XN-01A-12R-A22U-07	5.53151	0	1790.27	275.41	129.102	149.075	117.782	52.8017	63.5373	11.7675	-0.176926	low
TCGA-AR-A2LM-01A-11R-A180-07	5.30137	0	1658.23	155.145	85.2133	130.283	87.7036	47.0306	59.5443	5.8966	-0.176442	low
TCGA-A2-A25A-01A-12R-A16F-07	8.97534	0	2025.14	376.913	136.446	125.239	120.44	63.9254	75.9168	11.6687	-0.17627	low
TCGA-BH-A1FE-01A-11R-A13Q-07	6.2274	1	1700.45	329.183	67.2168	91.6559	215.338	94.2536	43.3315	26.9632	-0.175991	low
TCGA-D8-A1XU-01A-11R-A14M-07	1.08219	0	1987.21	154.193	53.6451	9.8986	24.924	82.2275	22.8479	3.7264	-0.175771	low
TCGA-BH-A0B5-01A-11R-A12P-07	5.85205	0	1992.22	279.412	103.951	57.4683	91.1393	72.6701	99.2866	7.7978	-0.174383	low
TCGA-BH-A0DS-01A-11R-A056-07	0.213699	0	2132.9	457.902	96.3007	79.5789	68.4733	76.3835	218.288	11.0267	-0.174263	low
TCGA-BH-A42U-01A-12R-A24H-07	9.21644	0	1884.58	440.873	232.484	138.782	179.641	36.933	25.5566	21.2508	-0.173584	low
TCGA-BH-A0HA-01A-11R-A12P-07	4.4137	0	1655.98	257.317	53.297	9.1056	177.699	56.7231	81.4571	14.2649	-0.172851	low
TCGA-D8-A27L-01A-11R-A16F-07	1.36712	0	2116.43	236.874	151.681	48.2304	67.8541	106.47	34.2845	13.1097	-0.172638	low
TCGA-A8-A09M-01A-11R-A00Z-07	2.75616	0	1789.69	379.243	102.722	15.6928	78.6262	30.9159	130.556	13.6635	-0.171848	low
TCGA-AO-A03R-01A-21R-A034-07	5.72877	0	1135.57	128.123	73.4199	97.0304	116.992	18.6642	30.5805	20.2503	-0.171577	low
TCGA-AR-A0TS-01A-11R-A115-07	7.00822	0	2203.71	802.067	187.781	111.103	157.048	78.5249	18.0719	41.6257	-0.171065	low
TCGA-E2-A15K-01A-11R-A12P-07	0.753425	0	2141.43	455.824	159.899	4.8168	152.885	74.5044	44.1469	18.6624	-0.170356	low
TCGA-AO-A0JL-01A-11R-A056-07	4.61096	0	243.592	180.893	75.8501	2067.86	29.2135	31.9102	10.8299	3.1602	-0.169322	low
TCGA-A2-A0T1-01A-21R-A084-07	1.4274	0	2003.93	547.094	121.337	25.4791	262.13	90.902	120.463	27.7194	-0.168586	low
TCGA-B6-A401-01A-11R-A239-07	7.11233	0	1690.28	289.162	92.4786	287.202	76.0867	65.7899	61.3267	11.592	-0.168326	low
TCGA-A1-A0SF-01A-11R-A144-07	4.00822	0	1314.33	191.826	37.9042	13.6093	189.643	18.3355	32.2368	13.7902	-0.168136	low
TCGA-AO-A0JG-01A-31R-A084-07	2.1863	0	1372.68	263.748	91.9294	24.2775	226.798	32.3079	58.2864	21.7461	-0.167923	low
TCGA-A8-A09Q-01A-11R-A00Z-07	2.08493	0	1872.73	329.006	161.182	37.6586	61.5461	43.5247	86.7848	12.6838	-0.167619	low
TCGA-B6-A0WX-01A-11R-A109-07	1.75068	1	1372.43	170.502	73.7189	206.324	96.1296	60.9296	84.7842	16.5761	-0.166605	low
TCGA-BH-A42T-01A-11R-A24H-07	0.876712	1	1795.98	137.539	246.369	3.3357	44.8017	39.0605	141.803	5.869	-0.165014	low
TCGA-AC-A23C-01A-12R-A169-07	1.60274	0	1702.05	270.702	81.5689	34.2722	78.6076	43.741	77.4944	9.4215	-0.162936	low
TCGA-B6-A0IQ-01A-11R-A034-07	11.7397	0	1072.6	232.376	62.9615	545.408	83.5488	21.7216	31.7786	12.7978	-0.1626	low
TCGA-E2-A3DX-01A-21R-A213-07	3.63014	0	2053.56	467.926	157.412	26.1188	241.354	63.2757	31.779	15.211	-0.162194	low
TCGA-E2-A15M-01A-11R-A12D-07	0.920548	1	2412.73	813.414	167.853	24.96	253.338	85.206	103.56	27.6755	-0.161561	low
TCGA-D8-A27K-01A-11R-A16F-07	4.00274	0	1462.81	126.046	79.4865	93.8992	65.1022	44.4101	32.1894	9.0602	-0.161054	low
TCGA-A2-A0SW-01A-11R-A084-07	3.73973	1	1112.27	41.8188	86.2169	5.9099	153.323	28.0893	119.888	14.1417	-0.160578	low
TCGA-E2-A1LE-01A-12R-A19W-07	2.40822	1	1632.09	172.597	145.858	12.3923	219.908	71.6121	51.3833	14.7871	-0.160519	low
TCGA-AQ-A54O-01A-11R-A266-07	2.74247	0	1639.97	321.415	81.5443	15.8259	55.6447	23.7193	65.0465	11.2343	-0.159819	low
TCGA-S3-A6ZF-01A-32R-A32P-07	1.56712	0	1606.93	214.975	66.8846	29.6429	76.0584	53.5366	100.203	9.8985	-0.159808	low
TCGA-B6-A0IP-01A-11R-A034-07	10.7562	1	1331.79	118.884	64.9382	61.5349	69.3599	28.3443	36.406	9.92	-0.159576	low
TCGA-A1-A0SN-01A-11R-A144-07	3.27671	0	1558.74	107.186	163.267	29.8606	181.71	64.9188	85.9026	11.6893	-0.159313	low
TCGA-3C-AALI-01A-11R-A41B-07	10.9726	0	1511.14	121.752	110.614	55.0157	152.466	78.5911	88.4371	14.7834	-0.159228	low
TCGA-C8-A274-01A-11R-A16F-07	1.39178	0	1422.06	56.1495	46.5566	6.8662	13.6553	27.0852	55.0411	1.8166	-0.159184	low
TCGA-GM-A2DA-01A-11R-A18M-07	18.063	1	1074.7	159.173	41.7826	17.7908	201.746	32.7048	72.7876	22.13	-0.159037	low
TCGA-BH-A0B7-01A-12R-A115-07	7.01096	0	1567.49	394.165	84.2529	65.1376	175.075	53.1369	161.064	20.6368	-0.158976	low
TCGA-A2-A0CK-01A-11R-A22K-07	11.3945	0	1535.43	199.671	116.603	21.0795	116.648	29.9372	38.9755	9.8857	-0.158247	low
TCGA-A7-A3J0-01A-11R-A213-07	0.857534	0	1383.64	114.145	159.811	118.628	58.1015	29.2992	21.8013	11.8062	-0.157543	low
TCGA-E9-A3HO-01A-11R-A213-07	3.1726	0	1222.63	79.4551	41.1979	20.5778	83.0652	18.838	50.6261	7.1748	-0.155174	low
TCGA-B6-A0IO-01A-11R-A034-07	13.8137	0	1215.89	60.2392	40.644	17.8161	53.4981	17.8486	51.1097	5.8567	-0.153318	low
TCGA-BH-A0WA-01A-11R-A109-07	1.92055	0	1473.55	131.994	114.221	527.721	112.038	106.959	40.5524	8.6746	-0.153243	low
TCGA-AR-A1AK-01A-21R-A12P-07	8.65479	0	3442.4	1238.59	278.348	61.0098	208.015	74.3616	65.0982	11.9102	-0.1523	low
TCGA-A2-A0T6-01A-11R-A084-07	1.57534	0	2278.08	372.81	228.816	19.9789	132.9	104.624	40.5588	11.9702	-0.151718	low
TCGA-GI-A2C8-01A-11R-A16F-07	0.616438	0	2007.57	301.724	237.314	157.729	53.8869	58.627	52.2941	4.5821	-0.151652	low
TCGA-OK-A5Q2-01A-11R-A27Q-07	0.175342	0	1874.16	455.026	169.222	75.9147	136.213	61.1488	29.1674	19.9838	-0.151423	low
TCGA-AR-A0U3-01A-11R-A109-07	11.1781	0	1350.62	79.1116	44.1302	28.3732	26.5845	35.4448	37.9474	5.6551	-0.151404	low
TCGA-BH-A1EY-01A-11R-A13Q-07	1.47397	1	2081.55	277.764	194.373	42.4599	106.074	125.359	134.088	14.5237	-0.151316	low
TCGA-OL-A5RU-01A-11R-A28M-07	3.33973	0	1681.39	447.419	160.526	13.5794	177.423	31.6742	17.8895	21.3029	-0.150088	low
TCGA-LL-A50Y-01A-11R-A266-07	2.08767	0	2044.03	291.335	360.014	2.9988	69.5607	50.2438	34.8913	13.1804	-0.149716	low
TCGA-BH-A18F-01A-11R-A12D-07	2.74247	0	1611.06	289.698	76.8428	54.86	86.4874	49.0663	35.7485	11.5855	-0.149075	low
TCGA-C8-A132-01A-31R-A115-07	1.04932	0	1731.88	139.899	133.645	211.084	249.673	163.29	25.0675	19.6414	-0.147621	low
TCGA-A2-A0EW-01A-21R-A115-07	5.16164	1	1966.64	339.874	122.716	49.0042	120.311	69.0172	38.9621	5.4558	-0.147537	low
TCGA-EW-A1IX-01A-12R-A144-07	3.30959	0	1733.61	100.073	130.663	10.6456	39.5553	81.7268	31.9486	5.9826	-0.146891	low
TCGA-AC-A3OD-01B-06R-A22O-07	1.23562	0	805.005	115.427	25.5408	12.4846	134.064	17.9488	12.4259	25.6468	-0.146229	low
TCGA-A2-A3KC-01A-11R-A213-07	3.01918	0	1747.4	292.193	136.62	115.641	63.3313	59.6806	106.785	7.3273	-0.145848	low
TCGA-A2-A0EV-01A-11R-A034-07	2.65205	0	1774.19	316.389	103.61	53.5798	113.384	65.415	76.727	8.3964	-0.144197	low
TCGA-BH-A1EX-01A-11R-A13Q-07	4.13151	1	1829.84	254.68	133.762	18.94	52.9484	73.4069	124.223	6.2817	-0.143365	low
TCGA-E2-A15A-01A-11R-A12D-07	1.94521	0	1362.07	123.606	106.066	13.697	116.571	55.0435	113.803	10.9662	-0.142538	low
TCGA-BH-A0HU-01A-11R-A034-07	1.07397	0	1482.48	255.126	42.8902	12.3662	41.5626	22.7926	54.0794	5.4046	-0.142409	low
TCGA-EW-A6SD-01A-12R-A33J-07	2.76712	0	1484.4	152.337	98.5306	23.2134	71.4448	54.2977	78.0266	8.0455	-0.14204	low
TCGA-AC-A2QI-01A-12R-A19W-07	1.61096	0	1858.19	230.73	244.347	26.1519	128.432	64.6729	53.1826	7.9726	-0.14195	low
TCGA-C8-A26X-01A-31R-A16F-07	1.03014	0	1399.2	254.407	108.805	57.7691	126.318	60.773	157.61	17.1546	-0.141326	low
TCGA-B6-A408-01A-12R-A24H-07	5.67671	0	1913.86	420.724	230.874	9.8354	102.882	56.8414	35.0218	17.8093	-0.14114	low
TCGA-BH-A0AZ-01A-21R-A12P-07	5.25753	0	1678.71	158.464	123.642	43.4599	67.1391	73.9961	82.3661	4.9798	-0.140881	low
TCGA-BH-A0W3-01A-11R-A109-07	1.99452	0	1418.95	48.5886	109.565	1.0738	26.0185	38.2794	37.215	2.4299	-0.140596	low
TCGA-A8-A08A-01A-11R-A32Y-07	0.0821918	0	1981.96	237.593	222.3	5.7325	31.9659	77.4752	62.1393	6.2887	-0.139686	low
TCGA-BH-A0BV-01A-11R-A00Z-07	4.16164	0	1770.6	150.55	155.09	7.7015	104.363	104.458	77.5287	10.1371	-0.138951	low
TCGA-D8-A1JP-01A-11R-A13Q-07	1.75068	0	2028.49	317.999	206.591	24.6691	68.3444	75.5358	61.3477	6.5754	-0.138681	low
TCGA-AR-A24N-01A-11R-A169-07	8.31507	0	1549.54	177.543	48.5819	3.8781	41.1591	52.8747	25.6869	4.5711	-0.138538	low
TCGA-B6-A0I5-01A-11R-A034-07	23.4411	0	1265.81	89.012	102.768	35.852	39.39	38.914	75.7472	9.1044	-0.138465	low
TCGA-E9-A249-01A-11R-A169-07	0.594521	0	1397.89	173.761	58.6453	34.6776	48.1823	34.9285	69.0146	4.9388	-0.138409	low
TCGA-GM-A2DF-01A-11R-A180-07	5.90411	0	1071.52	133.042	145.471	123.378	68.9641	28.4844	91.8473	17.6479	-0.138388	low
TCGA-E9-A1R2-01A-11R-A14D-07	2.91233	0	1502.3	178.078	62.3388	15.5233	72.5356	55.4564	22.5654	7.3167	-0.138069	low
TCGA-A2-A0CX-01A-21R-A00Z-07	4.73425	0	1436.19	161.704	67.7825	10.4451	83.3735	67.9707	103.497	10.5377	-0.137889	low
TCGA-AR-A1AP-01A-11R-A12P-07	7.82466	0	1820.91	226.905	132.201	27.8951	48.7991	79.7858	85.2779	5.1606	-0.137888	low
TCGA-A8-A07F-01A-11R-A00Z-07	1.58082	0	1735.09	341.108	69.3318	34.8703	48.7077	52.6264	64.2025	6.4511	-0.137618	low
TCGA-Z7-A8R6-01A-11R-A41B-07	8.92055	0	1613.36	159.893	113.459	85.8504	34.5646	66.6422	63.1079	4.1559	-0.13752	low
TCGA-E9-A22H-01A-11R-A157-07	3.37534	0	1463.39	226.329	59.2622	8.4615	85.8772	43.43	47.6594	8.1645	-0.136967	low
TCGA-A7-A426-01A-22R-A24H-07	0.99726	0	1342.77	258.55	96.3885	262.249	104.728	34.6613	17.1672	7.9667	-0.136629	low
TCGA-AO-A1KQ-01A-11R-A13Q-07	5.15616	0	1586.29	464.902	100.603	14.3816	249.156	44.6912	115.008	17.029	-0.136311	low
TCGA-B6-A400-01A-11R-A239-07	0.589041	0	1720.44	268.109	80.1611	126.502	105.54	130.952	70.6866	18.2358	-0.136245	low
TCGA-A7-A4SD-01A-11R-A266-07	1.20822	0	2627.8	469.723	232.015	36.7269	235.411	172.585	7.2994	12.994	-0.135874	low
TCGA-E2-A1AZ-01A-11R-A12P-07	6.38082	0	1103.58	199.591	83.8178	220.599	166.226	51.8523	56.7359	17.279	-0.135308	low
TCGA-W8-A86G-01A-21R-A36F-07	0.950685	0	683.882	84.8777	89.2057	924.347	15.9287	25.0061	18.8669	1.742	-0.134899	low
TCGA-A8-A08B-01A-11R-A00Z-07	3.16712	0	1330.91	289.448	75.7854	101.686	128.906	30.428	42.2839	11.9582	-0.134693	low
TCGA-XX-A89A-01A-11R-A36F-07	1.33699	0	2796.93	922.357	250.659	40.2065	99.3579	72.0557	58.6995	13.877	-0.134376	low
TCGA-LL-A73Y-01A-11R-A33J-07	1.30685	0	1076.01	144.783	103.806	411.806	80.2427	73.469	38.4895	17.097	-0.134277	low
TCGA-A7-A4SC-01A-12R-A266-07	1.22192	0	1552.89	207.467	110.392	18.3772	71.4252	38.2243	11.4022	4.5731	-0.134112	low
TCGA-E2-A1LS-01A-12R-A157-07	4.39452	0	200.938	28.0198	32.0167	1233.96	5.8002	5.4787	7.4553	0.9059	-0.133929	low
TCGA-AQ-A1H3-01A-31R-A13Q-07	2.70959	0	1413.94	197.599	86.2692	36.8297	110.867	54.5894	35.1298	10.6661	-0.133156	low
TCGA-OL-A5D8-01A-11R-A27Q-07	2.66575	0	1218.68	125.598	63.0701	10.9029	48.1955	26.7365	56.3532	7.3742	-0.133079	low
TCGA-A7-A4SA-01A-11R-A266-07	1.24384	0	1283.76	190.452	64.1208	17.6975	154.716	45.0423	58.1379	11.0196	-0.132332	low
TCGA-BH-A0E6-01A-11R-A034-07	0.80274	0	840.323	240.168	77.4016	725.199	114.876	30.7943	28.8566	9.8765	-0.131947	low
TCGA-3C-AALK-01A-11R-A41B-07	3.96712	0	1310.5	163.634	86.4771	64.6401	52.8569	43.4735	59.5516	9.3647	-0.131923	low
TCGA-LL-A7SZ-01A-32R-A352-07	1.6274	0	2136.94	918.385	109.162	28.5944	102.209	22.2589	127.442	19.7006	-0.131764	low
TCGA-B6-A0WY-01A-11R-A109-07	9.48219	1	1633.59	171.685	157.036	50.1398	83.5073	82.1102	56.3138	9.3541	-0.131503	low
TCGA-AR-A24R-01A-11R-A169-07	9.39726	0	1663.48	399.923	48.474	18.6883	77.7346	50.4643	66.0478	9.615	-0.130751	low
TCGA-A2-A0YF-01A-21R-A109-07	4.20548	0	1939.93	212.689	306.486	18.578	33.6882	74.6785	123.613	5.9305	-0.130548	low
TCGA-A2-A1G0-01A-11R-A13Q-07	1.68767	0	1383.71	186.425	110.718	11.6699	105.391	42.2835	21.0012	10.1117	-0.130423	low
TCGA-E9-A227-01A-11R-A157-07	2.67123	0	1170.44	172.51	79.4717	9.8255	179.003	49.3374	35.4517	16.9186	-0.130081	low
TCGA-AO-A1KR-01A-12R-A144-07	6.88493	0	836.194	90.3559	30.1579	181.65	109.559	12.2967	11.7147	9.7967	-0.130029	low
TCGA-BH-A0DE-01A-11R-A115-07	6.49863	0	1549.48	179.833	137.116	117.371	64.0376	75.3609	53.5197	8.3128	-0.129638	low
TCGA-BH-A8G0-01A-11R-A352-07	1.8137	0	2034.63	657.423	205.732	183.024	87.9438	68.5302	184.148	16.3956	-0.128694	low
TCGA-BH-A1FC-01A-11R-A13Q-07	9.51233	1	1341.14	295.72	112.992	16.9919	153.875	41.3372	64.9887	16.968	-0.128606	low
TCGA-BH-A1F0-01A-11R-A137-07	2.15068	1	2294.56	789.806	340.121	417.107	325.783	119.425	95.7835	25.3165	-0.128335	low
TCGA-PL-A8LZ-01A-31R-A36F-07	0.827397	0	1791.64	619.641	189.866	71.5312	342.839	74.1291	84.834	26.4661	-0.128245	low
TCGA-EW-A1J1-01A-11R-A13Q-07	1.57534	0	1440.1	187.618	162.884	9.7456	104.375	33.9498	38.8356	7.6139	-0.128196	low
TCGA-GM-A3NY-01A-11R-A21T-07	3.18356	0	1046	128.346	37.5593	35.7107	41.4805	23.6251	52.0794	10.8855	-0.128043	low
TCGA-E2-A15G-01A-11R-A12D-07	1.51781	0	1411.02	114.529	115.317	1.2941	22.0775	31.9579	22.2437	2.2667	-0.12774	low
TCGA-LL-A9Q3-01A-11R-A41B-07	1.45753	0	1336.72	185.176	194.314	23.6749	80.5252	36.0679	255.92	8.4767	-0.126945	low
TCGA-GM-A3XL-01A-11R-A22U-07	5.77534	0	1895.81	755.416	191.534	214.335	294.847	52.1276	79.4455	20.9406	-0.125347	low
TCGA-A2-A3XY-01A-11R-A239-07	2.99452	1	1627.8	327.23	254.443	228.709	165.13	88.6601	34.4888	19.8894	-0.125285	low
TCGA-A8-A09D-01A-11R-A00Z-07	4.16986	0	1459	170.932	158.934	100.832	48.9283	71.3251	187.826	7.4774	-0.124124	low
TCGA-A2-A0EX-01A-21R-A034-07	2.06027	0	1204.72	161.075	51.1933	41.5532	48.3243	27.5235	18.4992	6.3388	-0.122763	low
TCGA-BH-A18U-01A-21R-A12D-07	4.28219	1	1810.83	290.063	128.744	36.6858	46.5022	85.0893	70.0519	6.0544	-0.12232	low
TCGA-S3-A6ZG-01A-22R-A32P-07	1.53973	0	1241.9	221.954	62.6937	32.6735	62.7308	28.8627	85.3391	8.0745	-0.122204	low
TCGA-B6-A0RQ-01A-11R-A115-07	11.6904	1	858.028	91.4072	110.087	638.865	18.0927	28.4502	26.9579	1.3631	-0.122202	low
TCGA-GM-A5PV-01A-11R-A28M-07	1.12877	0	1133.15	127.468	132.444	65.1768	88.7977	21.9513	65.8088	7.9464	-0.121876	low
TCGA-E2-A2P6-01A-11R-A19W-07	2.87945	0	1338.12	151.214	108.703	6.377	18.1422	28.2044	77.7297	3.1742	-0.121739	low
TCGA-A2-A1FX-01A-11R-A13Q-07	5.06027	0	1757.14	183.378	272.032	27.1087	79.2376	67.5896	70.8145	4.9285	-0.120843	low
TCGA-AO-A126-01A-11R-A10J-07	9.06027	0	1713.88	400.069	183.201	1.7625	79.5454	40.3273	41.1658	10.8732	-0.119236	low
TCGA-OL-A6VQ-01A-12R-A41B-07	1.64384	0	1210.31	158.768	64.3301	44.9568	57.1497	40.7129	29.5889	8.1837	-0.118607	low
TCGA-A2-A0EY-01A-11R-A034-07	5.27397	0	1376.72	232.379	114.076	27.1358	85.9941	35.9059	46.486	7.1367	-0.118272	low
TCGA-A2-A0SX-01A-12R-A084-07	4.20274	0	1561.21	381.387	143.029	191.047	228.977	122.813	69.5479	24.876	-0.118258	low
TCGA-AR-A0U2-01A-11R-A109-07	6.98904	1	1178.62	170.928	84.8297	11.2257	93.1241	35.3672	51.7833	10.1902	-0.118255	low
TCGA-BH-A0C7-01B-11R-A115-07	7.58082	0	1288.86	145.409	78.7344	21.9027	52.9963	40.337	47.325	4.4056	-0.117831	low
TCGA-E2-A1L6-01A-11R-A13Q-07	4.51507	0	1271.48	105.193	80.3787	94.3138	43.6844	52.6282	20.1319	4.0485	-0.117676	low
TCGA-AR-A0TQ-01A-11R-A084-07	8.19452	0	1147.95	255.065	107.014	64.4041	203.737	50.4233	106.246	17.267	-0.117625	low
TCGA-3C-AALJ-01A-31R-A41B-07	4.03836	0	1278.87	226.955	138.732	8.1482	148.553	49.982	105.793	14.0402	-0.117176	low
TCGA-A7-A0DB-01A-11R-A00Z-07	2.7589	0	1679.06	512.555	107.064	114.011	21.5621	42.6763	269.116	6.3163	-0.117148	low
TCGA-MS-A51U-01A-31R-A266-07	1.86575	0	1395.37	189.622	102.065	69.5553	124.51	59.692	15.9758	6.5431	-0.116755	low
TCGA-AC-A2FF-01A-11R-A17B-07	7.5589	0	1803.59	601.55	143.638	45.7812	152.932	46.6178	42.822	16.241	-0.116577	low
TCGA-WT-AB44-01A-11R-A41B-07	2.41918	0	1350.02	251.656	45.2624	14.5009	22.7632	51.4055	173.171	6.848	-0.11648	low
TCGA-E2-A159-01A-11R-A115-07	2.08767	0	1932.64	637.541	99.2873	61.2985	219.938	112.624	151.461	22.0255	-0.116414	low
TCGA-BH-A6R8-01A-21R-A33J-07	0.80274	0	1760.25	403.96	223.166	10.9454	65.0479	48.2707	119.608	10.4593	-0.116224	low
TCGA-AN-A0FF-01A-11R-A034-07	0.471233	0	1692.04	181.749	151.347	1.619	72.3677	100.713	69.3114	7.8408	-0.116031	low
TCGA-BH-A18M-01A-11R-A12D-07	6.04658	1	2120.31	536.731	127.185	24.5158	67.416	75.5839	25.2965	5.3727	-0.114873	low
TCGA-A2-A3XX-01A-21R-A239-07	3.94247	1	919.367	236.88	295.446	989.575	54.9986	38.2466	40.3179	8.063	-0.113969	low
TCGA-A2-A04N-01A-11R-A115-07	11.9288	0	1486.21	120.877	75.789	7.6921	31.5945	86.1906	23.243	5.42	-0.113927	low
TCGA-AR-A24P-01A-11R-A169-07	0.230137	0	1756.58	147.55	127.227	39.4892	27.3183	120.411	25.6463	5.8851	-0.113616	low
TCGA-BH-A1FR-01A-11R-A13Q-07	4.49863	1	1487.15	145.532	242.175	4.8417	72.0692	39.0816	29.5008	4.9052	-0.113497	low
TCGA-BH-A1ET-01A-11R-A137-07	6.90411	1	1161.5	101.691	55.8465	10.6528	46.9271	37.5839	37.1665	4.1738	-0.113345	low
TCGA-A8-A0A2-01A-11R-A034-07	1.5863	0	1310.53	244.762	85.6288	5.8499	55.0163	30.9365	49.1566	6.8915	-0.111528	low
TCGA-BH-AB28-01A-31R-A41B-07	0.786301	0	1475.26	342.972	142.066	32.9138	57.4805	39.058	38.4053	11.1077	-0.110075	low
TCGA-BH-A1EO-01A-11R-A137-07	7.66575	1	2433.96	366.767	183.976	61.9153	53.7138	196.352	112.183	8.6133	-0.110066	low
TCGA-AC-A3HN-01A-11R-A213-07	1.3589	0	2210.26	521.384	239.498	39.931	128.588	108.29	43.825	12.1546	-0.110006	low
TCGA-D8-A1JD-01A-11R-A13Q-07	1.51233	0	1905.23	223.381	192.307	18.1785	33.838	121.554	85.7767	6.6683	-0.109888	low
TCGA-GM-A2D9-01A-11R-A18M-07	4.96438	1	1384.03	216.233	89.1235	7.8694	38.3069	52.4539	87.1055	5.6259	-0.109274	low
TCGA-PE-A5DD-01A-12R-A27Q-07	5.35068	0	1201.19	223.108	61.8905	8.619	118.1	41.8017	69.1204	8.7235	-0.108866	low
TCGA-AC-A3EH-01A-22R-A22K-07	0.539726	1	1347.27	197.687	63.7085	35.8173	38.9418	53.3103	63.3204	3.7348	-0.108054	low
TCGA-EW-A1J6-01A-11R-A13Q-07	2.39726	0	806.935	74.2747	46.4319	15.7602	75.2255	14.4872	49.9316	9.1489	-0.107727	low
TCGA-C8-A8HQ-01A-11R-A36F-07	1.0411	0	1621.48	227.851	157.536	28.9244	117.144	110.836	89.6926	11.8909	-0.106846	low
TCGA-A2-A0YL-01A-21R-A109-07	4.03836	0	1360.23	313.53	103.823	101.932	109.196	41.8384	75.9515	6.6215	-0.106707	low
TCGA-BH-A0DG-01A-21R-A12P-07	5.59178	0	1617.61	253.04	157.091	23.5692	70.3665	93.9629	90.7329	10.4633	-0.106361	low
TCGA-BH-A0HB-01A-11R-A056-07	2.20822	0	1617.05	612.011	168.364	38.7504	147.183	49.5829	144.423	22.1565	-0.106113	low
TCGA-BH-A0BL-01A-11R-A115-07	6.2411	0	2371.49	447.236	194.502	136.81	169.296	227.453	80.3486	20.8044	-0.105965	low
TCGA-A8-A08L-01A-11R-A00Z-07	0.0821918	1	1407.05	420.667	110.081	4.1236	156.264	52.7222	99.4596	17.0873	-0.105906	low
TCGA-D8-A27I-01A-11R-A16F-07	1.20274	0	1608.71	497.128	136.518	59.4726	88.4176	55.6594	127.066	14.1116	-0.104887	low
TCGA-E2-A15D-01A-11R-A115-07	1.4411	0	1152.47	178.191	61.8611	7.115	88.9467	38.42	29.184	7.0731	-0.104386	low
TCGA-A2-A0SU-01A-11R-A084-07	4.55342	0	1290.49	254.106	84.4424	64.8465	86.8936	48.996	18.217	8.6913	-0.104108	low
TCGA-EW-A2FS-01A-11R-A17B-07	4.39452	0	833.509	182.862	54.9497	14.7725	92.0163	18.7208	76.0804	15.1802	-0.103908	low
TCGA-A2-A0D2-01A-21R-A034-07	2.8137	0	1333.88	421.218	145.174	305.853	197.876	65.5755	15.3421	16.4743	-0.103486	low
TCGA-E2-A1IU-01A-11R-A14D-07	0.923288	0	1053.68	96.8447	77.7522	31.2116	55.9858	34.5243	24.1437	5.488	-0.103278	low
TCGA-LL-A5YL-01A-12R-A29R-07	1.42192	0	1677.43	615.812	178.957	15.4574	132.189	27.3275	85.7064	15.9146	-0.102692	low
TCGA-AC-A8OS-01A-12R-A41B-07	0.191781	0	1265.83	266.131	91.1475	31.3941	112.048	36.0634	26.4508	7.5182	-0.102417	low
TCGA-E2-A107-01A-11R-A10J-07	2.86849	0	988.295	134.957	57.1421	40.7907	37.7169	17.6078	56.2944	4.0456	-0.101548	low
TCGA-E2-A1IK-01A-11R-A144-07	4.93151	0	1365.99	319.633	151.027	19.266	103.526	34.5501	29.7493	10.5669	-0.101411	low
TCGA-A8-A09K-01A-11R-A00Z-07	2.49863	0	814.327	111.225	65.934	9.2725	116.763	18.023	31.0483	11.3484	-0.101385	low
TCGA-E2-A14N-01A-31R-A137-07	3.92877	0	930.439	175.02	58.4905	31.477	216.467	40.0952	31.615	12.7696	-0.101312	low
TCGA-AR-A1AM-01A-41R-A22K-07	8.19452	0	1120.02	167.554	172.776	122.071	110.469	41.9674	39.0557	10.3435	-0.100873	low
TCGA-A7-A26E-01A-11R-A169-07	2.6137	0	1220.69	135.028	74.0099	22.6341	21.2459	42.6132	26.3845	2.1934	-0.100444	low
TCGA-A7-A2KD-01A-31R-A21T-07	1.86027	0	1735.51	457.581	178.936	35.9693	106.313	69.997	37.1731	13.0369	-0.0999262	low
TCGA-BH-A0BT-01A-11R-A12P-07	6.47945	0	1411.38	430.108	49.804	25.5406	130.424	41.174	33.4806	9.8914	-0.0999143	low
TCGA-EW-A1P1-01A-31R-A14D-07	3.31507	0	1532.93	417.256	153.315	506.062	147.615	130.023	138.66	13.315	-0.0990187	low
TCGA-OL-A5RX-01A-11R-A28M-07	2.40548	0	1275.33	210.919	156.276	99.4825	88.9143	42.854	27.9175	6.0326	-0.0987767	low
TCGA-E2-A14X-01A-11R-A115-07	2.66301	0	839.825	218.319	104.891	283.289	79.9303	20.3442	34.3569	11.4731	-0.098575	low
TCGA-BH-A0DD-01A-31R-A12P-07	6.81096	0	1080.09	155.367	78.1346	17.2403	53.4132	28.7906	38.0034	5.5018	-0.0985739	low
TCGA-LL-A8F5-01A-11R-A36F-07	1.63288	0	1984.27	267.755	72.4782	123.663	100.126	204.889	57.5416	11.6286	-0.098464	low
TCGA-BH-A0DO-01B-11R-A12D-07	4.50411	0	953.714	104.248	61.0783	83.7707	31.5219	22.3567	27.525	3.189	-0.098134	low
TCGA-AO-A1KS-01A-11R-A13Q-07	0.958904	0	797.332	89.7574	40.4266	30.7092	44.1179	24.5894	43.8645	9.8376	-0.0978628	low
TCGA-A2-A0T4-01A-31R-A084-07	1.70959	0	1784.75	564.198	147.998	57.8887	130.779	68.1382	62.1147	13.0679	-0.0976249	low
TCGA-BH-A0E9-01B-11R-A115-07	6.81918	0	1079.01	225.933	65.3155	110.541	75.5228	32.869	15.7228	7.4309	-0.0973953	low
TCGA-E2-A1B1-01A-21R-A12P-07	7.26849	0	1848.92	806.035	112.838	186.006	128.698	66.7837	47.2583	21.0075	-0.0972259	low
TCGA-A2-A04Y-01A-21R-A034-07	3.01096	0	1582.87	486.504	121.164	8.9281	93.2538	49.4978	63.3178	12.5604	-0.0971582	low
TCGA-BH-A0BD-01A-11R-A034-07	1.51781	0	1737.76	448.919	124.184	41.1294	141.225	86.2258	44.4817	10.6049	-0.0970558	low
TCGA-LL-A440-01A-11R-A24H-07	2.07945	0	1780.84	445.901	336.208	246.942	48.7731	79.2725	162.24	12.5179	-0.0969616	low
TCGA-A7-A0CG-01A-12R-A056-07	2.85753	0	1418.09	410.586	105.085	51.5916	196.44	62.0294	23.0712	14.1489	-0.0965275	low
TCGA-D8-A1JN-01A-11R-A13Q-07	1.69863	0	792.802	53.2875	40.6615	0.336	48.298	10.8346	33.325	4.4401	-0.0964692	low
TCGA-BH-A0HI-01A-11R-A084-07	1.69863	0	1220.07	93.0119	89.3865	39.7431	37.2604	65.7826	34.4936	3.6213	-0.0962173	low
TCGA-AR-A2LL-01A-11R-A180-07	5.51233	0	1099.1	287.563	83.8914	50.3724	27.413	31.2724	217.82	8.6868	-0.0957355	low
TCGA-AN-A03Y-01A-21R-A00Z-07	0.0273973	0	930.342	238.078	44.7934	193.789	71.4957	19.6024	77.4695	5.2834	-0.0957007	low
TCGA-AC-A2FO-01A-11R-A180-07	6.17808	0	1692.33	670.183	175.072	71.1691	167.479	41.5733	21.2613	19.2402	-0.0954314	low
TCGA-AN-A0AK-01A-21R-A00Z-07	0.613699	0	964.842	66.0719	117.448	9.6738	53.1067	32.2994	98.9048	5.3281	-0.0951387	low
TCGA-AC-A8OQ-01A-11R-A41B-07	0.0931507	0	1171.02	326.713	116.091	235.487	71.2514	40.349	50.9162	9.8101	-0.0949952	low
TCGA-BH-A0AU-01A-11R-A12P-07	5.24384	0	1157.54	194.414	49.9828	22.0125	78.7977	56.0096	40.7998	7.8539	-0.0949023	low
TCGA-OL-A66N-01A-12R-A31O-07	2.16986	0	1476.56	439.716	164.342	6.8189	88.6502	28.0182	29.6125	11.7185	-0.0947733	low
TCGA-D8-A1Y3-01A-11R-A157-07	1.17808	0	1393.53	470.269	158.993	6.6782	91.3224	50.1382	392.123	12.8714	-0.094409	low
TCGA-AC-A3QQ-01B-06R-A22O-07	2.01096	0	402.519	27.8829	4.2139	14.455	40.8104	14.4187	9.4446	19.3942	-0.0942782	low
TCGA-AN-A0XR-01A-11R-A109-07	0.0273973	0	1643.64	300.555	44.5747	12.0482	13.9939	89.9511	22.6127	2.6587	-0.092842	low
TCGA-D8-A1X8-01A-11R-A14M-07	2.14521	0	1494.17	223.286	128.643	7.5938	79.3429	83.8666	66.7815	5.6042	-0.0926895	low
TCGA-AO-A0JD-01A-11R-A056-07	6	0	910.648	142.347	80.7136	32.9606	70.1701	23.2298	56.0779	7.5628	-0.0920697	low
TCGA-E2-A1IO-01A-11R-A144-07	5.08219	0	1283.22	188.886	96.2752	37.3245	137.724	89.2969	27.0383	10.5882	-0.0910283	low
TCGA-BH-A0DI-01A-21R-A12P-07	2.49863	0	1707.01	324.53	120.401	219.352	99.2998	148.248	74.2321	10.6647	-0.0906169	low
TCGA-EW-A1IW-01A-11R-A13Q-07	1.01644	0	1394.35	375.128	124.273	83.5221	73.9586	46.2643	49.5687	8.4544	-0.090386	low
TCGA-AN-A0XV-01A-11R-A109-07	0.443836	0	1103.95	205.356	73.5976	18.3388	84.7262	41.2999	23.1696	7.6003	-0.0898293	low
TCGA-B6-A0IN-01A-11R-A034-07	7.04932	1	921.902	184.826	91.8676	34.7794	43.1536	21.227	67.8911	9.8002	-0.0897704	low
TCGA-A1-A0SP-01A-11R-A084-07	1.6	0	1332.54	355.748	152.447	42.3015	57.6014	65.6439	122.482	15.6853	-0.087162	low
TCGA-BH-A0HF-01A-11R-A056-07	1.99178	0	1491.62	247.566	128.901	81.258	66.4346	101.128	81.6758	7.0455	-0.0860821	low
TCGA-EW-A2FV-01A-11R-A17B-07	2.1589	0	1065.31	339.354	80.2041	65.9041	119.535	43.9631	120.018	13.9392	-0.0860089	low
TCGA-A2-A0EO-01A-11R-A034-07	6.69041	0	1247.08	273.38	103.299	105.253	69.3962	64.3704	64.7909	8.6219	-0.0858202	low
TCGA-PL-A8LY-01A-11R-A41B-07	0.0219178	0	1034.11	140.434	192.786	85.2102	90.4461	23.5795	22.1242	5.6739	-0.0857554	low
TCGA-E9-A1RD-01A-11R-A157-07	0.0931507	0	1264.44	231.419	78.7585	3.7248	29.1838	45.844	22.5435	3.6658	-0.0856388	low
TCGA-AC-A3YI-01A-21R-A239-07	1.93699	0	1349.37	220.849	171.385	211.97	37.6524	78.9504	23.215	6.3851	-0.0853425	low
TCGA-AN-A0FT-01A-11R-A034-07	0.586301	0	898.297	111.574	58.033	4.7417	31.2165	28.6935	130.891	3.0431	-0.0853379	low
TCGA-EW-A1OW-01A-21R-A144-07	1.90137	0	864.336	223.019	136.816	1009.17	76.451	116.908	37.502	8.2074	-0.0851113	low
TCGA-EW-A1PF-01A-11R-A144-07	1.20274	0	1314.93	224.225	113.146	31.6641	57.2696	68.7106	48.2557	6.5667	-0.0849401	low
TCGA-A8-A0A4-01A-11R-A00Z-07	1.08493	0	1075.11	119.036	123.378	77.8911	27.0611	34.8911	11.3253	1.8866	-0.0844148	low
TCGA-E9-A3Q9-01A-11R-A21T-07	2.74247	0	1175.47	186.026	164.155	1.191	52.9715	21.7582	38.317	2.5078	-0.0840042	low
TCGA-AC-A3W7-01A-11R-A22K-07	1.29041	0	1041.7	133.793	103.005	65.0481	60.2085	40.1721	20.5725	3.8533	-0.0839429	low
TCGA-A8-A082-01A-11R-A00Z-07	1.50411	0	1656.99	196.942	133.067	0.6534	11.1406	103.997	14.6966	1.4861	-0.0835301	low
TCGA-C8-A1HI-01A-11R-A137-07	0.939726	0	689.165	74.1288	51.6035	157.804	33.295	27.2951	96.3577	4.2085	-0.0829546	low
TCGA-C8-A1HK-01A-21R-A13Q-07	1.00274	0	717.528	68.223	61.709	6.8873	66.0152	20.5903	95.5611	5.745	-0.0825459	low
TCGA-E9-A1NC-01A-21R-A26B-07	3.29589	0	1584.64	629.853	224.89	204.308	203.627	66.0096	51.4849	20.2503	-0.0823336	low
TCGA-E9-A5FL-01A-11R-A27Q-07	0.0657534	0	1635.73	376.191	120.956	14.9429	34.2836	77.5385	38.7794	5.6424	-0.0820048	low
TCGA-E2-A14U-01A-11R-A22K-07	3.61096	0	710.98	73.3474	111.327	129.161	43.8364	15.8445	136.346	3.3151	-0.081723	low
TCGA-A8-A06X-01A-21R-A00Z-07	2.58356	1	866.162	171.453	82.5526	11.7355	83.2773	26.5738	132.197	7.3072	-0.0815305	low
TCGA-A1-A0SI-01A-11R-A144-07	1.73973	0	1956.37	217.038	148.758	9.6324	157.709	207.209	53.8219	11.3893	-0.0805972	low
TCGA-A8-A08C-01A-11R-A00Z-07	2.4137	0	1084.35	54.7751	72.4897	4.8163	20.79	66.3855	25.1497	2.4514	-0.0804197	low
TCGA-E2-A15C-01A-31R-A12D-07	1.90137	0	1179.94	161.086	52.2088	36.3319	54.6125	78.8018	12.4582	6.1565	-0.0804109	low
TCGA-E2-A14S-01A-11R-A12D-07	2.76438	0	1874.76	409.395	257.772	7.3661	45.2018	86.5738	118.323	5.5571	-0.0803195	low
TCGA-C8-A8HR-01A-11R-A36F-07	1.11781	0	1849.33	622.795	230.634	30.5826	167.942	75.6695	91.569	14.9484	-0.0801745	low
TCGA-D8-A1JH-01A-11R-A13Q-07	1.16712	0	1778.01	364.849	172.134	17.5551	63.8177	113.118	51.9318	9.0619	-0.079831	low
TCGA-EW-A424-01A-11R-A24H-07	1.9589	0	828.224	120.97	58.6335	113.368	17.4657	20.4785	22.0368	2.4381	-0.0793955	low
TCGA-BH-A0BM-01A-11R-A056-07	5.13973	0	777.475	115.963	65.2536	17.4439	41.7376	16.195	27.7111	6.3737	-0.0790937	low
TCGA-OL-A66L-01A-12R-A31O-07	3.56438	0	1534.14	544.122	218.145	25.9594	145.038	32.8224	102.433	11.8264	-0.0788109	low
TCGA-BH-A0BJ-01A-11R-A056-07	1.80822	0	1146.07	218.179	83.4645	16.6001	88.9346	64.2841	90.7004	7.3035	-0.0786398	low
TCGA-OL-A66K-01A-11R-A29R-07	3.49315	1	939.15	101.564	104.447	49.5883	22.1291	24.6148	13.9426	1.9732	-0.0785177	low
TCGA-A8-A06O-01A-11R-A00Z-07	1.08493	0	808.453	122.114	88.9432	33.9738	26.9311	25.6999	162.038	4.9848	-0.0779797	low
TCGA-BH-A1FL-01A-11R-A13Q-07	4.58356	1	947.213	162.905	58.4331	27.848	36.1709	29.5531	35.0607	3.9203	-0.0779438	low
TCGA-B6-A2IU-01A-32R-A18M-07	14.1808	0	759.521	90.5062	30.8256	14.3828	27.0605	14.1608	28.8978	2.4109	-0.0779383	low
TCGA-EW-A1PC-01B-11R-A21T-07	0.512329	0	989.203	84.9568	93.3429	2.8857	13.1039	39.3718	47.7565	2.13	-0.0778096	low
TCGA-EW-A1PG-01A-11R-A144-07	2.87945	0	784.791	52.2907	91.4566	713.539	14.8886	115.402	19.4079	5.2365	-0.0770485	low
TCGA-C8-A12W-01A-11R-A115-07	1.05479	0	1096.29	65.6616	148.3	44.2828	44.5442	83.3191	149.923	5.5999	-0.0768216	low
TCGA-BH-A0DX-01A-11R-A115-07	5.90685	0	1405.45	454.083	153.938	155.858	60.662	95.1747	359.661	12.5998	-0.076269	low
TCGA-EW-A1J2-01A-21R-A13Q-07	1.10411	0	1682.34	430.175	119.53	231.48	107.307	127.663	82.6505	7.9606	-0.0759768	low
TCGA-A2-A259-01A-11R-A16F-07	4.3726	0	1260.44	261.129	143.653	127.873	32.9521	70.602	12.0378	9.4659	-0.0758415	low
TCGA-E2-A1B4-01A-11R-A12P-07	2.75068	1	738.228	60.5898	34.4609	50.2062	12.769	27.8614	26.5612	3.4104	-0.0755804	low
TCGA-A8-A07C-01A-11R-A034-07	2.83288	0	1086.21	385.255	93.9767	24.8725	103.127	41.7784	102.04	14.9981	-0.0748337	low
TCGA-E2-A14P-01A-31R-A12D-07	3.4137	0	874.91	174.847	65.9296	49.5403	105.373	58.4134	68.8593	12.0776	-0.0748284	low
TCGA-HN-A2NL-01A-11R-A18M-07	0.216438	0	908.45	317.067	100.41	43.7504	133.971	18.1268	28.5333	13.1707	-0.0743455	low
TCGA-D8-A143-01A-11R-A115-07	1.18082	0	1019.42	179.371	91.6539	74.0052	63.4309	60.2236	16.789	9.0927	-0.0742068	low
TCGA-BH-A28O-01A-11R-A22K-07	3.06849	0	1056.06	153.678	184.782	51.9061	98.0619	40.7585	15.7912	6.5955	-0.0740978	low
TCGA-BH-A0H3-01A-11R-A12P-07	5.28219	0	1246.81	262.048	115.959	16.9709	82.1731	67.5615	43.1025	8.635	-0.073907	low
TCGA-A2-A0CW-01A-21R-A115-07	8.99452	0	1490.04	389.356	35.5446	10.0734	76.7674	97.1514	117.056	6.9586	-0.0738346	low
TCGA-D8-A1J8-01A-11R-A13Q-07	1.18082	0	1576.91	616.073	107.976	50.4581	291.302	140.327	59.2245	31.4587	-0.0736361	low
TCGA-A8-A099-01A-11R-A00Z-07	0.832877	0	919.331	82.9092	118.238	2.0865	26.4705	31.237	28.6014	3.5323	-0.0733296	low
TCGA-E2-A14Q-01A-11R-A12D-07	3.1863	0	775.426	174.137	35.6326	44.5548	86.398	20.8799	31.6251	5.7928	-0.0732695	low
TCGA-B6-A0RN-01A-12R-A084-07	21.9397	0	1367.37	65.2618	37.4982	0.9099	22.0567	137.508	41.3489	3.245	-0.073214	low
TCGA-C8-A1HE-01A-11R-A13Q-07	1.0274	0	853.607	73.4745	71.7412	16.9275	30.3108	40.3297	71.0464	3.0137	-0.0723139	low
TCGA-C8-A12Q-01A-11R-A115-07	1.05479	1	935.413	85.3103	98.8273	99.5721	47.4665	68.8559	114.96	4.8171	-0.0721331	low
TCGA-AC-A6NO-01A-12R-A33J-07	0.139726	0	951.884	101	125.824	24.9206	13.2809	32.9283	22.3505	3.458	-0.0719307	low
TCGA-E9-A1R0-01A-22R-A16F-07	2.35616	0	1234.49	383.113	97.4284	9.4109	90.4373	53.4001	65.5845	11.8686	-0.0719091	low
TCGA-D8-A4Z1-01A-21R-A266-07	1.80548	0	1221.11	326.476	205.09	144.384	87.3981	32.2022	5.578	6.8318	-0.0711851	low
TCGA-AR-A0TR-01A-11R-A084-07	0.438356	1	631.043	45.541	59.0528	0.3184	30.1291	14.3006	9.364	5.7741	-0.07116	low
TCGA-A8-A06T-01A-11R-A00Z-07	4.42192	0	974.98	233.708	81.5306	3.5097	75.2443	27.9133	34.4268	6.4885	-0.0710811	low
TCGA-A8-A093-01A-11R-A00Z-07	1.49589	0	996.409	134.378	51.979	11.7703	7.0143	45.7319	70.4912	0.986	-0.0709577	low
TCGA-GM-A2DC-01A-11R-A18M-07	6.94521	0	785.146	139.554	66.5601	1.7708	34.36	13.9014	71.0635	3.6448	-0.0706874	low
TCGA-A8-A06U-01A-11R-A00Z-07	2.41918	1	1232.16	438.123	79.1628	40.4852	65.7253	28.8419	71.371	6.9271	-0.0702286	low
TCGA-GM-A3XG-01A-31R-A24H-07	3.64384	0	758.338	96.3828	106.218	150.856	28.5306	25.3945	16.3878	3.759	-0.070022	low
TCGA-A8-A079-01A-21R-A00Z-07	0.750685	0	1230.68	266.594	117.398	3.1535	19.8693	49.4547	89.2115	3.9143	-0.0693062	low
TCGA-E9-A1RA-01A-11R-A14D-07	3.75068	0	914.226	132.278	47.2324	16.8914	47.5079	69.3943	102.248	8.1007	-0.0691029	low
TCGA-A2-A4RW-01A-21R-A266-07	0.608219	0	1182.73	297.924	156.859	66.3366	74.93	36.5108	14.1417	6.3506	-0.0689225	low
TCGA-BH-A0DH-01A-11R-A084-07	3.16712	0	833.145	187.356	52.243	12.4362	48.0267	31.713	34.771	8.2869	-0.0686295	low
TCGA-AR-A24O-01A-11R-A169-07	9.88219	0	1516.25	381.74	143.624	28.3016	100.322	90.0992	64.1617	9.1277	-0.0685546	low
TCGA-A8-A09V-01A-11R-A034-07	1.25205	0	704.018	55.9623	24.6613	4.8622	9.8807	26.3787	18.6252	2.7905	-0.0680283	low
TCGA-BH-A0HO-01A-11R-A034-07	0.208219	0	1382.38	124.395	261.425	3.0173	46.4673	82.7284	59.359	4.5819	-0.0678002	low
TCGA-BH-A42V-01A-11R-A24H-07	1.73973	0	1014.71	365.449	145.789	220.154	98.7139	36.5541	32.8862	11.8016	-0.0677888	low
TCGA-D8-A27V-01A-12R-A17B-07	1.04384	0	893.126	153.976	65.6509	15.3491	51.3418	31.5609	8.9078	3.8406	-0.0672002	low
TCGA-BH-A0GY-01A-11R-A056-07	2.52877	0	1344.78	198.491	103.506	146.033	52.1151	119.601	28.7724	6.3609	-0.0671494	low
TCGA-AO-A0J5-01A-11R-A034-07	2.16986	1	1116.53	172.339	81.2728	8.1704	37.9601	58.6135	27.5966	2.6427	-0.066815	low
TCGA-AC-A6IX-01A-12R-A32P-07	1.02192	0	1687.68	631.515	141.83	25.9319	75.2413	44.4543	45.7005	7.6652	-0.0668129	low
TCGA-B6-A0WZ-01A-11R-A109-07	17.2384	0	1400.38	199.917	61.6316	2.2128	17.5309	101.798	23.1422	2.0012	-0.0667261	low
TCGA-A8-A09W-01A-11R-A00Z-07	0.0821918	0	1010.63	215.353	71.0552	0.4948	39.9147	35.0739	48.4355	3.4163	-0.0664152	low
TCGA-A8-A07J-01A-11R-A00Z-07	1	0	2864.55	1281.39	183.602	350.376	48.3051	118.443	123.547	8.7023	-0.0661795	low
TCGA-A7-A3IZ-01A-11R-A213-07	0.882192	0	807.483	88.5123	71.9755	14.6372	10.8839	25.8598	61.6026	1.0148	-0.0660357	low
TCGA-E2-A1IF-01A-11R-A144-07	3.11781	0	1066.06	194.518	151.822	31.0316	58.7696	61.5918	89.7066	9.0098	-0.0659677	low
TCGA-A7-A26G-01A-21R-A169-07	1.97808	0	1497.83	520.109	140.135	96.1907	79.7559	82.9343	56.9726	15.4714	-0.0658619	low
TCGA-B6-A0RU-01A-11R-A084-07	23.5753	0	628.346	242.064	103.013	677.382	40.1573	45.8033	14.1755	5.6363	-0.0653211	low
TCGA-EW-A1J3-01A-11R-A13Q-07	1.38082	0	1316.95	307.834	58.4649	44.0483	29.3577	76.8618	30.3773	4.6568	-0.0652266	low
TCGA-A2-A0YG-01A-21R-A109-07	1.82466	0	778.12	89.4145	63.0475	19.8059	26.102	31.4218	55.5434	2.6551	-0.0650476	low
TCGA-E2-A10B-01A-11R-A10J-07	3.12603	0	1487.71	427.457	149.403	19.2657	66.3172	68.5672	41.9323	8.9739	-0.0649492	low
TCGA-B6-A0RV-01A-11R-A084-07	14.126	0	973.847	309.893	129.7	50.8981	126.279	39.3781	20.5714	13.6193	-0.0640683	low
TCGA-B6-A0IE-01A-11R-A034-07	5.46027	1	525.224	105.976	43.4809	15.4416	25.7596	12.801	23.8047	10.3546	-0.0637417	low
TCGA-A2-A1FZ-01A-51R-A14D-07	1.87123	0	1760.95	465.579	245.947	83.6855	52.2616	83.0005	85.0639	5.4379	-0.0634807	low
TCGA-AN-A0G0-01A-11R-A034-07	0.0438356	0	663.555	105.682	107.855	446.86	35.6485	63.2264	72.8769	4.6491	-0.0634682	low
TCGA-A2-A04P-01A-31R-A034-07	1.50137	1	928.315	303.125	106.944	21.7751	60.2061	35.3678	40.7791	14.2421	-0.0629882	low
TCGA-GM-A3NW-01A-21R-A22K-07	9.20822	0	842.707	232.3	64.7119	39.0141	44.4298	14.3604	25.2086	4.7341	-0.0629406	low
TCGA-A8-A095-01A-11R-A00Z-07	3.49863	0	1404.08	387.344	79.6245	12.4122	48.0404	73.0038	81.466	5.1754	-0.0629382	low
TCGA-BH-A28Q-01A-11R-A16F-07	3.06575	0	933.049	152.474	78.6259	27.2841	45.8912	45.1443	24.9031	3.8932	-0.062558	low
TCGA-E9-A5UP-01A-11R-A28M-07	2.2	0	2126.8	285.582	639.308	52.3814	26.7018	77.3261	50.4401	2.2045	-0.0620207	low
TCGA-D8-A140-01A-11R-A115-07	1.10411	0	679.059	76.3748	79.9569	4.6178	84.0807	36.4391	26.8012	7.8725	-0.0619323	low
TCGA-AR-A24X-01A-11R-A169-07	8.23014	0	878.046	102.197	62.3582	17.0438	59.7819	55.0136	16.9396	4.3007	-0.06175	low
TCGA-AN-A04C-01A-21R-A034-07	0.147945	0	648.768	196.887	39.8112	9.3554	37.8636	15.9328	138.525	7.5995	-0.0616435	low
TCGA-E2-A2P5-01A-11R-A19W-07	2.24932	1	734.68	227.447	50.8839	18.194	69.2217	19.5918	76.4125	8.1525	-0.0614057	low
TCGA-A2-A0T5-01A-21R-A084-07	1.45479	0	957.346	72.1381	176.156	93.758	19.716	52.7199	15.2965	3.592	-0.0613144	low
TCGA-C8-A130-01A-31R-A115-07	1.0137	0	683.681	165.559	33.8	19.3678	90.101	32.8226	86.7744	7.4951	-0.0612681	low
TCGA-B6-A409-01A-11R-A24H-07	1.56986	1	470.417	324.782	148.598	812.888	102.704	37.1088	30.715	12.0375	-0.0612173	low
TCGA-BH-A0HN-01A-11R-A10U-07	1.4137	0	1267.75	319.234	101.667	2.8272	5.7789	43.6056	14.6462	2.8579	-0.0609755	low
TCGA-AO-A03L-01A-41R-A056-07	6.69041	0	937.66	118.341	112.453	29.0234	91.9255	72.9955	48.0403	8.4828	-0.0607584	low
TCGA-C8-A135-01A-11R-A115-07	1.07671	0	1142.15	138.947	62.7215	35.8974	106.743	118.301	75.5927	7.3531	-0.0604163	low
TCGA-A7-A5ZW-01A-12R-A29R-07	0.893151	0	1230.65	173.116	162.263	44.4224	84.7435	91.8363	39.8543	6.6543	-0.0604161	low
TCGA-D8-A1J9-01A-11R-A13Q-07	1.45753	0	1378.48	232.889	187.023	10.5699	21.9605	78.9134	70.8321	3.7218	-0.0597363	low
TCGA-AN-A0FD-01A-11R-A034-07	0.536986	0	1345.74	441.359	74.6124	5.2262	60.694	53.991	32.4186	6.7176	-0.059545	low
TCGA-OL-A5RV-01A-12R-A28M-07	2.90959	0	767.154	133.596	95.4846	76.4635	35.6667	24.6822	22.9847	3.525	-0.059256	low
TCGA-C8-A12L-01A-11R-A115-07	0.994521	0	816.813	75.4785	96.8273	77.8173	34.7184	56.0245	43.593	4.5734	-0.0589822	low
TCGA-LD-A7W6-01A-81R-A352-07	1.10685	0	861.054	277.419	84.6725	68.7474	106.843	21.4895	20.9962	6.6581	-0.0588948	low
TCGA-AO-A0JB-01A-11R-A32Y-07	4.22466	0	505.303	78.5199	39.9535	47.0219	20.2316	9.5833	83.976	3.4863	-0.0583923	low
TCGA-B6-A0RP-01A-21R-A084-07	8.56438	1	1708.68	418.188	163.779	0.9128	104.933	106.275	37.4052	6.2202	-0.0583811	low
TCGA-D8-A3Z5-01A-41R-A24H-07	2.78082	0	720.896	148.597	106.543	99.0934	44.3639	15.9224	16.5972	4.002	-0.0579551	high
TCGA-D8-A1JI-01A-11R-A13Q-07	1.58082	0	1087.74	187.053	149.94	8.9127	20.526	39.5825	11.4963	2.3333	-0.0577988	high
TCGA-GM-A2DB-01A-31R-A18M-07	6.59178	0	1137.21	592.996	21.3975	41.148	49.0091	22.8909	201.823	9.4372	-0.0575698	high
TCGA-AC-A8OP-01A-11R-A36F-07	1.68219	0	786.168	162.989	76.2056	27.9017	38.9151	24.8156	18.9114	4.5567	-0.0573294	high
TCGA-AR-A24Q-01A-12R-A169-07	8.69041	0	1109.7	392.687	92.2024	242.02	123.865	87.66	21.4654	14.267	-0.0569138	high
TCGA-OL-A5RY-01A-21R-A28M-07	2.06027	0	2166.03	695.059	362.369	97.8898	217.155	185.196	90.7204	31.563	-0.0568956	high
TCGA-EW-A1P3-01A-11R-A144-07	4.4137	0	833.138	182.601	54.3291	18.9711	40.4668	38.2307	49.2767	4.9673	-0.0565906	high
TCGA-EW-A1P6-01A-11R-A144-07	1.53973	0	857.347	173.771	66.7945	19.1627	29.3387	28.4157	18.1106	2.4296	-0.0563308	high
TCGA-B6-A1KF-01A-11R-A13Q-07	8.46027	0	136.156	162.778	151.417	1925.75	7.6379	121.224	6.2967	0.438	-0.0556283	high
TCGA-AQ-A04J-01A-02R-A034-07	2.24384	0	1610.7	900.751	127.355	173.621	117.667	62.8277	27.7994	25.3531	-0.0548925	high
TCGA-D8-A27T-01A-11R-A16F-07	1.09041	0	1659.06	736.972	136.593	43.5879	146.724	70.3973	113.599	14.8851	-0.0548055	high
TCGA-LL-A7T0-01A-31R-A352-07	1.03014	0	1073.14	337.305	125.799	42.5907	82.3778	39.7714	51.6779	7.6076	-0.0544362	high
TCGA-EW-A1OY-01A-11R-A144-07	2.48767	0	969.614	222.771	86.8119	180.782	32.6217	62.9775	28.6858	4.4079	-0.0540807	high
TCGA-E2-A14R-01A-11R-A115-07	3.21644	0	2069.01	1197.37	184.294	183.126	188.066	33.4343	130.626	16.1426	-0.0540606	high
TCGA-D8-A3Z6-01A-11R-A239-07	1.54247	0	937.085	128.368	62.9424	23.4816	18.3206	58.7831	27.6401	2.018	-0.0539017	high
TCGA-BH-A18S-01A-11R-A12D-07	5.50411	1	727.186	100.1	102.083	46.8684	29.9128	24.0141	36.0562	1.9742	-0.053596	high
TCGA-E2-A56Z-01A-12R-A29R-07	0.690411	0	535.017	61.0653	49.6211	7.2186	45.6629	20.4964	30.75	4.9193	-0.0534847	high
TCGA-A2-A0ET-01A-31R-A034-07	2.92055	0	891.006	167.438	143.317	1.7991	81.066	36.1237	28.2837	5.625	-0.053072	high
TCGA-C8-A1HN-01A-11R-A137-07	1.07945	0	969.213	62.4014	118.279	1.4957	24.0536	73.6149	55.2227	2.887	-0.0530449	high
TCGA-AO-A124-01A-11R-A10J-07	9.60548	0	540.345	333.286	135.325	787.995	180.159	34.8434	10.863	4.4397	-0.0529913	high
TCGA-C8-A1HL-01A-11R-A137-07	0.868493	0	792.53	143.664	88.1725	12.3358	17.9767	49.0864	243.537	3.0062	-0.0527547	high
TCGA-OL-A5S0-01A-11R-A28M-07	1.69863	0	1342.68	773.786	282.463	615.366	595.403	70.5162	90.5792	12.3337	-0.0526595	high
TCGA-AR-A24T-01A-11R-A169-07	8.7726	0	1638.28	394.727	123.082	55.1076	49.5133	123.793	148.83	3.7653	-0.0525298	high
TCGA-C8-A1HO-01A-11R-A13Q-07	1.0274	0	537.282	97.9483	39.176	8.2461	109.184	15.1792	26.6882	3.494	-0.0520331	high
TCGA-A8-A09N-01A-11R-A00Z-07	0.0849315	0	825.898	216.191	60.4133	4.2712	60.7288	27.9204	35.0788	4.196	-0.0518078	high
TCGA-A7-A4SF-01A-11R-A266-07	1.49315	0	606.502	83.6799	78.6073	14.0983	48.4405	21.7335	33.6632	4.3961	-0.051556	high
TCGA-A2-A0YH-01A-11R-A109-07	1.80548	0	2095.57	840.609	225.959	38.5912	204.841	110.912	164.494	14.7194	-0.0514539	high
TCGA-BH-A203-01A-12R-A169-07	3.21644	1	1233.21	466.628	81.6631	29.6706	92.1908	73.9793	103.004	13.1923	-0.0511645	high
TCGA-AN-A0XP-01A-11R-A109-07	0.0246575	0	1331.83	285.645	81.4874	5.8819	32.0012	84.7055	56.7078	1.3589	-0.0510908	high
TCGA-A7-A5ZX-01A-12R-A29R-07	0.920548	0	724.403	156.793	82.8815	140.127	25.6727	30.9042	56.611	2.048	-0.0508053	high
TCGA-D8-A1JM-01A-11R-A13Q-07	1.61644	0	241.028	109.743	104.661	151.786	81.8533	15.5136	13.7299	18.7637	-0.0507602	high
TCGA-D8-A27E-01A-11R-A16F-07	1.45205	0	924.721	106.744	196.994	6.8082	41.8169	36.0212	11.0249	3.4845	-0.0505863	high
TCGA-B6-A0X0-01A-21R-A115-07	10.8082	1	509.246	46.6631	62.1742	99.6406	26.8314	21.1931	14.5945	2.7297	-0.0505836	high
TCGA-HN-A2OB-01A-21R-A27Q-07	5.20548	1	937.637	213.174	118.965	12.4751	46.4478	35.4058	21.4901	4.175	-0.0493562	high
TCGA-AR-A2LQ-01A-22R-A18M-07	3.37808	0	1483.61	431.277	148.193	57.7608	20.9352	75.0928	41.305	5.1526	-0.0493444	high
TCGA-B6-A0RH-01A-21R-A115-07	17.6877	1	907.244	104.544	63.3878	162.181	66.8126	105.389	29.0118	6.4123	-0.0491144	high
TCGA-E9-A1N9-01A-11R-A14D-07	3.01644	0	545.049	130.659	39.3562	16.8209	75.6923	24.5822	61.9316	6.4492	-0.0490322	high
TCGA-AC-A3TN-01A-11R-A22K-07	1.24932	0	621.161	120.431	56.8038	12.1354	47.5041	22.9922	42.0243	4.0383	-0.0486218	high
TCGA-BH-A0BO-01A-23R-A12D-07	6.01918	0	1456.95	340.87	220.493	64.6885	22.2284	75.6364	20.4837	4.8943	-0.0485737	high
TCGA-A8-A07Z-01A-11R-A00Z-07	3.75616	0	1536.24	388.064	322.975	12.7978	63.6987	53.8512	15.4268	6.8163	-0.0484974	high
TCGA-B6-A0X7-01A-11R-A10J-07	4.87945	1	820.154	167.405	40.6864	23.3115	26.2253	46.884	27.2805	3.6585	-0.0483634	high
TCGA-A2-A1G6-01A-11R-A13Q-07	1.3726	0	1415.59	487.455	196.116	138.249	81.5164	58.2307	18.131	7.1508	-0.0474498	high
TCGA-AR-A24M-01A-11R-A169-07	10.0274	0	1022.08	159.138	78.8963	57.9703	13.8768	79.4542	50.4421	2.693	-0.0473441	high
TCGA-AO-A0JF-01A-11R-A056-07	5.42466	0	1680.15	459.659	175.311	17.4016	103.336	107.761	54.8301	6.749	-0.0471601	high
TCGA-E9-A1ND-01A-11R-A144-07	3.46849	0	3284.48	1424	759.26	203.996	230.375	82.4495	61.8041	24.9891	-0.0470748	high
TCGA-BH-A0BA-01A-11R-A056-07	3.10137	0	715.491	193.591	83.1825	20.2891	77.878	25.8663	14.2098	6.7648	-0.047024	high
TCGA-E9-A22G-01A-11R-A157-07	3.39452	0	436.594	191.45	22.9356	144.591	69.8296	16.7467	32.2254	8.6834	-0.046891	high
TCGA-A1-A0SG-01A-11R-A144-07	1.18904	0	1133	336.639	66.1055	19.9425	39.5973	60.1636	20.1943	5.8762	-0.0466413	high
TCGA-S3-AA15-01A-11R-A41B-07	1.43836	0	1375.21	563.854	158.417	133.411	92.9996	74.4013	24.8465	15.7184	-0.0460349	high
TCGA-A2-A0SY-01A-31R-A084-07	3.69041	0	1573.78	550.948	236.23	28.0717	91.4109	57.4925	26.4785	9.672	-0.0458884	high
TCGA-E9-A22E-01A-11R-A157-07	3.47671	0	1532.07	209.704	87.6502	15.6673	141.891	219.664	126.104	15.6684	-0.0453532	high
TCGA-E9-A229-01A-31R-A157-07	3.14521	0	1326.32	266.58	152.983	21.0897	70.3298	119.016	62.0854	10.5461	-0.0449873	high
TCGA-BH-A0HQ-01A-11R-A034-07	3.07123	0	1032.56	186.149	71.5667	63.1174	20.5528	81.9755	42.6107	3.3201	-0.0447616	high
TCGA-EW-A1PA-01A-11R-A144-07	1.57534	0	635.975	197.083	61.7475	59.2809	57.9092	31.3734	39.5841	8.3782	-0.0447435	high
TCGA-A2-A0CZ-01A-11R-A034-07	4.4274	0	1147.16	345.334	108.714	78.4738	104.776	85.4649	34.4701	10.7405	-0.0443262	high
TCGA-E9-A1R3-01A-31R-A14M-07	0.213699	0	3248.08	670.63	294.407	36.2595	31.1749	320.167	39.5922	12.3784	-0.0442556	high
TCGA-A8-A08X-01A-21R-A00Z-07	3.58356	0	970.747	294.937	56.8127	37.8776	53.1895	71.3653	35.9074	10.6589	-0.0441701	high
TCGA-A1-A0SE-01A-11R-A084-07	3.61918	0	716.727	169.911	62.8321	36.6594	73.7894	39.4779	13.7291	5.5522	-0.0438288	high
TCGA-E2-A15O-01A-11R-A115-07	0.791781	0	656.612	75.5834	63.9701	95.9427	25.4183	61.8365	24.2726	6.1976	-0.0437662	high
TCGA-BH-A0E0-01A-11R-A056-07	0.367123	0	425.499	85.4958	40.5555	40.5937	13.0937	27.3818	101.475	7.1378	-0.0435018	high
TCGA-BH-A0EA-01A-11R-A115-07	2.71507	1	1359.13	386.408	139.891	116.522	64.1121	93.6252	45.1595	6.8785	-0.0434379	high
TCGA-V7-A7HQ-01A-11R-A33J-07	5.56986	0	975.414	282.696	142.929	3.6032	25.549	34.5845	54.2017	6.5586	-0.0431514	high
TCGA-E2-A15F-01A-11R-A115-07	1.80274	0	865.259	120.038	117.188	29.9035	27.7588	62.2192	24.5895	5.1966	-0.0429626	high
TCGA-D8-A1JF-01A-11R-A13Q-07	1.00274	0	624.19	153.371	45.2539	5.3896	35.84	26.6279	34.1134	5.0766	-0.0426217	high
TCGA-LL-A442-01A-11R-A24H-07	2.43562	0	1350.69	243.912	270.476	0.3438	15.6377	57.1145	36.8035	1.0474	-0.0425573	high
TCGA-BH-A0GZ-01A-11R-A056-07	0.89863	0	549.09	103.321	31.729	5.4561	20.767	22.4236	31.9655	3.228	-0.0423742	high
TCGA-BH-A18V-01A-11R-A12D-07	4.26301	1	1937.95	408.555	303.082	128.556	135.69	178.653	50.4856	11.8461	-0.041804	high
TCGA-A2-A3XS-01A-11R-A22U-07	2.8274	1	787.34	347.606	145.606	191.135	88.5558	31.3252	55.7229	11.1473	-0.0417395	high
TCGA-S3-AA14-01A-11R-A41B-07	1.44932	0	631.912	74.5271	54.6699	21.6707	27.5907	43.8786	57.8706	2.6405	-0.0415407	high
TCGA-BH-A0DV-01A-21R-A12P-07	5.65479	0	1832.68	623.629	99.7146	34.094	76.8984	111.818	66.6427	4.9755	-0.0411918	high
TCGA-AN-A0AT-01A-11R-A034-07	0.0273973	0	607.48	117.603	114.963	81.959	105.631	50.6434	28.8031	9.7871	-0.0411772	high
TCGA-A7-A425-01A-11R-A24H-07	1.22466	0	1867.64	636.238	375.955	128.541	43.9681	50.8152	59.4835	4.4256	-0.0407209	high
TCGA-B6-A0RM-01A-11R-A084-07	6.50137	1	526.822	77.9293	58.1955	3.6653	25.9277	19.3794	27.5364	2.8938	-0.0407202	high
TCGA-AR-A2LN-01A-21R-A18M-07	3.18082	0	1344.83	522.19	142.01	32.121	64.9504	42.7757	18.1979	6.9459	-0.0407143	high
TCGA-OL-A6VR-01A-32R-A33J-07	3.34247	0	561.711	80.2764	79.8154	4.9728	14.7963	20.0805	23.0278	3.2875	-0.0403858	high
TCGA-A7-A6VY-01A-12R-A33J-07	0.728767	0	2229.74	532.111	194.693	222.988	182.506	263.015	58.3594	16.8486	-0.0401317	high
TCGA-E9-A1N4-01A-11R-A14M-07	2.73973	0	1088.49	180.794	79.6252	22.5564	93.3259	133.595	66.6968	11.9675	-0.0400775	high
TCGA-B6-A0I9-01A-11R-A034-07	0.991781	1	588.403	155.075	77.1291	23.691	57.0477	33.1248	71.8841	7.4078	-0.0392222	high
TCGA-E2-A15P-01A-11R-A115-07	1.63014	0	621.181	107.774	61.9905	38.1148	33.4692	34.1444	27.4102	2.8514	-0.0392165	high
TCGA-B6-A0RS-01A-11R-A084-07	8.39178	1	1107.73	493.009	117.984	43.2637	108.714	52.5693	169.007	10.7456	-0.0389028	high
TCGA-AO-A0J3-01A-11R-A034-07	1.78356	0	520.967	72.979	56.8541	0.9802	19.0414	17.8554	22.7773	2.0234	-0.0388664	high
TCGA-AO-A03V-01A-11R-A115-07	3.70137	0	658.933	160.256	54.2102	20.4313	56.0842	37.5286	42.6161	4.7048	-0.0384875	high
TCGA-A8-A08T-01A-21R-A00Z-07	9.33973	1	1221.01	390.114	91.537	3.8786	26.6125	57.894	24.3285	4.4082	-0.0381192	high
TCGA-E9-A1RF-01A-11R-A157-07	0.547945	0	1433.88	550.678	83.0781	36.0498	202.056	134.856	151.892	17.2572	-0.0381046	high
TCGA-D8-A27G-01A-11R-A16F-07	1.12055	0	1402.29	403.464	68.8491	4.4106	120.99	125.512	63.8481	9.7208	-0.037704	high
TCGA-D8-A146-01A-31R-A115-07	1.76164	0	1294.53	402.01	130.692	73.7704	45.3133	80.6788	37.1249	7.1203	-0.0376472	high
TCGA-AR-A1AL-01A-21R-A12P-07	8.13973	0	1235.03	471.758	119.838	72.9741	78.6618	54.275	14.7631	6.9704	-0.0368445	high
TCGA-E2-A109-01A-11R-A10J-07	3.88219	0	739.135	265.447	56.8619	11.5308	54.5907	33.4359	43.1754	7.4661	-0.0367727	high
TCGA-A8-A07O-01A-11R-A00Z-07	0.832877	0	438.407	88.9933	279.74	747.132	94.7227	76.9418	39.7658	8.9215	-0.036263	high
TCGA-AR-A2LK-01A-11R-A180-07	4.51781	1	1148.56	304.282	103.625	55.2447	24.7201	79.7179	79.8218	4.1435	-0.036261	high
TCGA-AO-A12G-01A-11R-A10J-07	4.49041	0	567.252	92.0932	40.5474	20.0665	30.1507	34.4916	20.6584	2.6968	-0.0361683	high
TCGA-A2-A1FW-01A-11R-A13Q-07	1.44658	0	564.766	136.122	72.7896	10.0677	37.1367	14.8491	21.9847	3.1858	-0.0360984	high
TCGA-A8-A09B-01A-11R-A00Z-07	1	0	732.817	183.814	83.265	18.3737	25.0414	28.1478	28.7108	2.7072	-0.0360879	high
TCGA-E2-A1LB-01A-11R-A144-07	6.31781	0	659.966	189.043	60.2182	0.4496	13.3416	30.6624	134.269	2.8636	-0.0342321	high
TCGA-4H-AAAK-01A-12R-A41B-07	0.953425	0	1343.73	267.223	122.347	68.0832	45.6728	131.105	48.2142	6.209	-0.0340442	high
TCGA-E9-A1NI-01A-11R-A14D-07	0.821918	0	1476.24	264.825	98.3574	10.7464	19.5855	144.664	67.1144	3.356	-0.0331178	high
TCGA-A8-A07P-01A-11R-A00Z-07	0.915068	0	831.089	192.656	83.5908	6.651	13.7947	51.4477	74.1474	3.1024	-0.0329303	high
TCGA-A8-A0A9-01A-11R-A00Z-07	2.25205	0	1138.82	213.859	142.447	42.7977	56.5431	109.926	95.1041	6.4935	-0.0323382	high
TCGA-A8-A0AD-01A-11R-A056-07	3.16986	0	1906.99	328.431	153.923	2.2879	16.5212	187.67	71.1619	2.5844	-0.0321618	high
TCGA-C8-A12M-01A-11R-A115-07	0.980822	0	400.121	83.8373	34.5508	2.8886	52.2296	27.8064	17.8144	6.6212	-0.0320544	high
TCGA-BH-A18R-01A-11R-A12D-07	3.12877	1	902.149	368.661	64.861	11.1904	40.9284	32.4633	50.0529	5.8628	-0.031697	high
TCGA-A2-A25C-01A-11R-A169-07	1.43288	0	701.024	218.069	38.7974	13.3219	68.3357	47.9972	25.8974	6.6744	-0.0316165	high
TCGA-AR-A2LE-01A-11R-A180-07	13.8685	0	468.824	91.2827	40.3693	4.4429	22.9429	18.4272	13.3934	2.2868	-0.0314746	high
TCGA-AN-A0FW-01A-11R-A034-07	0.030137	0	738.463	285.746	76.3448	11.6399	57.5233	21.7405	39.7292	5.3052	-0.031431	high
TCGA-BH-A1F5-01A-12R-A13Q-07	7.43014	1	673.269	201.502	54.2094	2.3882	12.9178	26.5037	5.1838	4.2454	-0.0313322	high
TCGA-A2-A0CP-01A-11R-A034-07	7.70685	0	1326.16	250.841	69.8929	101.993	32.0021	146.561	30.8328	4.9023	-0.0310874	high
TCGA-A8-A06P-01A-11R-A00Z-07	1.08493	0	1313.57	207.572	146.708	7.6858	21.6181	114.972	17.6393	3.0751	-0.0310861	high
TCGA-A8-A091-01A-11R-A00Z-07	2.75068	0	722.064	177.246	70.0522	5.2352	42.189	40.3283	35.9333	2.9832	-0.0306898	high
TCGA-GI-A2C9-01A-11R-A21T-07	9.15616	0	1521.59	552.841	207.563	373.701	84.2076	101.834	16.6282	4.6147	-0.0297381	high
TCGA-B6-A0IK-01A-12R-A056-07	1.56438	1	696.78	232.504	63.0041	40.808	59.8973	57.0952	41.8066	10.1047	-0.0296189	high
TCGA-BH-A0HK-01A-11R-A056-07	0.487671	0	642.317	171.421	44.4475	4.2674	21.2542	31.8308	8.2541	3.2239	-0.0294647	high
TCGA-C8-A12O-01A-11R-A115-07	1.05479	0	1224.78	113.965	118.178	19.6302	69.5016	160.603	66.8423	7.0862	-0.0294112	high
TCGA-OL-A5D6-01A-21R-A27Q-07	3.02466	1	924.41	319.686	77.2157	11.5046	20.3189	43.7356	78.9643	3.7034	-0.0291122	high
TCGA-A7-A26E-01B-06R-A277-07	2.6137	0	440.75	26.9385	21.2435	2.082	6.228	30.8996	14.0619	0.4228	-0.029007	high
TCGA-D8-A1XM-01A-21R-A14M-07	1.47397	0	1873.88	583.917	245.776	14.1905	127.713	146.652	66.5926	14.3227	-0.0283574	high
TCGA-A8-A07B-01A-11R-A00Z-07	3.58356	0	719.253	170.228	42.9249	1.7781	28.0094	40.789	9.0953	1.1525	-0.0281629	high
TCGA-A1-A0SD-01A-11R-A115-07	1.19726	0	1011.05	313.583	125.297	112.267	43.6886	69.9573	41.5257	6.0519	-0.0281299	high
TCGA-E2-A15H-01A-11R-A12D-07	1.07671	0	1264.69	302.882	100.038	19.6639	31.1323	102.124	30.4666	3.6545	-0.0278025	high
TCGA-A2-A4S0-01A-21R-A266-07	1.93425	0	719.059	120.246	190.91	80.3833	11.1396	25.2799	6.4516	0.9961	-0.0276054	high
TCGA-AO-A125-01A-11R-A10J-07	9.46849	0	710.598	246.757	50.5096	1.8855	6.9547	14.3171	12.7033	0.7593	-0.027292	high
TCGA-LL-A73Z-01A-11R-A32P-07	0.621918	1	1081.07	556.776	166.4	91.0342	94.7206	43.1364	59.8277	15.0734	-0.0270126	high
TCGA-AO-A1KP-01A-11R-A13Q-07	8.09041	0	421.79	83.9235	10.4267	1.2884	9.3282	25.157	5.0796	2.7651	-0.0269528	high
TCGA-LD-A74U-01A-13R-A33J-07	1.10137	0	1311.82	520.372	246.461	310.801	52.4528	69.9278	68.0378	6.8897	-0.0269153	high
TCGA-A2-A25E-01A-11R-A169-07	8.77808	0	663.525	241.169	80.1923	13.5526	27.6235	34.9638	93.7612	6.2949	-0.0254515	high
TCGA-AC-A2FG-01A-11R-A17B-07	5.07671	0	788.726	268.229	146.176	200.903	40.144	42.7427	30.8989	3.7987	-0.0253557	high
TCGA-BH-A0B8-01A-21R-A056-07	4.29863	0	582.315	103.766	100.994	3.3853	30.9676	30.0292	24.9408	2.1556	-0.0248726	high
TCGA-AR-A254-01A-21R-A169-07	7.13699	0	2156.88	756.472	322.774	86.5022	104.952	151.752	186.804	13.4311	-0.024864	high
TCGA-AR-A24S-01A-11R-A169-07	8.15342	0	1626.2	436.026	184.509	234.49	49.947	195.642	171.578	13.7902	-0.0246483	high
TCGA-B6-A0RO-01A-22R-A084-07	13.5041	0	430.543	75.4229	48.5409	18.3838	21.9168	23.568	31.1667	1.4268	-0.0246444	high
TCGA-A2-A0EM-01A-11R-A034-07	8.47671	0	1023.77	180.567	105.735	7.1121	27.5294	90.4611	19.2743	2.9349	-0.0240932	high
TCGA-C8-A3M7-01A-12R-A21T-07	2.83288	1	771.284	337.373	55.7438	20.9996	74.7604	36.4164	18.8687	7.1297	-0.0236681	high
TCGA-E9-A6HE-01A-11R-A31O-07	2.32055	0	1476.62	691.082	167.919	35.8564	63.6573	54.2923	226.435	5.5784	-0.0233087	high
TCGA-A8-A09A-01A-11R-A00Z-07	0.832877	0	806.817	134.023	52.4788	45.5499	75.5348	102.266	54.4342	5.6006	-0.023171	high
TCGA-AC-A2BM-01A-11R-A21T-07	8.27945	0	820.374	280.815	90.7584	4.4239	82.8206	57.3127	48.1669	7.9286	-0.0231417	high
TCGA-C8-A12Z-01A-11R-A115-07	1.04658	0	612.897	94.9242	61.7585	267.196	11.0971	81.6971	36.5684	1.3139	-0.0230565	high
TCGA-D8-A1X5-01A-11R-A14D-07	1.54795	0	1129.14	190.436	133.264	2.2276	33.6062	107.031	52.2244	3.6283	-0.0230484	high
TCGA-E2-A158-01A-11R-A12D-07	1.23288	0	311.735	96.8834	21.1675	55.884	15.4538	10.2698	10.8481	2.1131	-0.0229881	high
TCGA-AN-A049-01A-21R-A00Z-07	0.0520548	0	1657.67	698.5	109.645	58.717	55.2686	84.4405	38.3685	6.1038	-0.0228065	high
TCGA-GM-A5PX-01A-12R-A28M-07	1.50959	0	744.08	331.715	44.4273	13.7469	75.3583	45.2244	96.9758	7.2509	-0.0227636	high
TCGA-BH-A204-01A-11R-A157-07	6.94247	1	483.119	61.0337	31.2445	0.8354	3.427	39.7692	46.2299	0.8434	-0.022628	high
TCGA-AN-A0XT-01A-11R-A109-07	0.0273973	0	517.624	168.599	35.1931	1.996	35.0687	27.9614	14.0915	4.4268	-0.0225437	high
TCGA-D8-A145-01A-11R-A115-07	1.12329	0	901.476	349.329	121.21	12.0274	52.2124	35.3268	13.8593	6.4132	-0.022184	high
TCGA-AC-A6IV-01A-12R-A33J-07	1.55616	0	2178.11	1046.88	308.728	97.9811	134.639	80.1865	98.5059	14.336	-0.0220825	high
TCGA-BH-A1FU-01A-11R-A14D-07	4.62466	1	900.581	222.013	72.4457	91.3492	81.5444	115.025	27.8572	10.9647	-0.0218444	high
TCGA-AR-A0TZ-01A-12R-A084-07	8.93699	1	734.064	128.666	89.8844	3.5264	22.3789	58.66	27.2956	2.4667	-0.0214213	high
TCGA-E2-A570-01A-11R-A29R-07	2.55068	0	864.084	187.054	112.648	8.2076	26.3442	61.8398	14.5515	3.0091	-0.0212249	high
TCGA-BH-A0H9-01A-11R-A056-07	3.41644	0	592.069	167.723	86.5601	16.4198	31.2367	31.7817	54.6948	3.2468	-0.0211706	high
TCGA-C8-A1HJ-01A-11R-A13Q-07	0.0136986	0	329.998	290.236	21.9261	235.401	46.2128	18.543	23.6245	9.7676	-0.0210014	high
TCGA-AO-A03P-01A-11R-A00Z-07	7.97534	1	440.058	96.7914	53.1324	3.277	43.1355	25.5049	31.8586	2.0121	-0.0207789	high
TCGA-E9-A54Y-01A-11R-A466-07	1.9863	0	428.816	223.63	62.5622	0.5416	12.8872	10.7499	153.925	5.8394	-0.020448	high
TCGA-BH-A0BP-01A-11R-A115-07	6.29041	1	797.227	217.601	134.808	85.448	32.9603	57.8419	71.0312	4.1524	-0.0203929	high
TCGA-E9-A1RI-01A-11R-A169-07	3.96986	0	1043.62	329.451	73.1666	19.9911	47.9889	88.1253	87.6788	5.8606	-0.0201842	high
TCGA-BH-A1F6-01A-11R-A13Q-07	8.12329	1	1152.18	680.631	339.124	818.702	142.907	77.5972	31.2677	13.4754	-0.0198692	high
TCGA-E2-A576-01A-11R-A31O-07	2.85753	0	371.904	216.145	62.672	6.7047	42.74	9.0561	94.439	8.1475	-0.0197621	high
TCGA-A2-A0CU-01A-12R-A034-07	0.432877	1	653.204	188.131	95.5877	2.5003	22.0557	28.789	28.0656	2.5906	-0.0197334	high
TCGA-A8-A06Q-01A-11R-A034-07	0.0849315	0	351.609	120.98	20.2987	0.8079	7.1092	9.063	47.4987	1.4447	-0.0196055	high
TCGA-BH-A0C3-01A-21R-A12P-07	7.42192	0	1395.43	643.913	99.373	6.2009	101.711	70.033	57.9883	9.1408	-0.0195389	high
TCGA-B6-A402-01A-11R-A239-07	6.24932	0	282.258	139.068	148.253	636.072	15.2848	46.8218	37.313	2.754	-0.0195073	high
TCGA-D8-A1JC-01A-11R-A13Q-07	1.31507	0	1514.71	432.663	132.826	49.4045	97.3977	135.491	41.2475	6.4931	-0.0193276	high
TCGA-A8-A07G-01A-11R-A034-07	1.58082	0	1395.46	281.17	61.5009	17.1196	54.4638	162.794	34.1131	5.6651	-0.0192528	high
TCGA-AO-A0JI-01A-21R-A056-07	4.1863	0	318.521	85.1744	26.1442	0.5159	25.7529	14.6981	5.1679	2.855	-0.0189475	high
TCGA-A7-A13G-01B-04R-A22O-07	1.96712	0	379.055	41.2759	26.7476	5.4722	8.6684	31.3237	14.6466	1.0813	-0.0188728	high
TCGA-A2-A0ES-01A-11R-A115-07	6	0	1201.35	532.995	145.369	123.504	79.2445	52.5659	25.9112	5.7784	-0.0188023	high
TCGA-C8-A26Z-01A-11R-A16F-07	1.28767	0	377.939	69.6505	49.3542	5.6936	18.4425	25.9348	44.2429	2.2392	-0.0187737	high
TCGA-EW-A1P0-01A-11R-A144-07	3.4274	0	764.564	193.546	234.68	313.869	50.1019	73.1412	49.6337	6.4311	-0.0185493	high
TCGA-AC-A62V-01A-11R-A31O-07	0.953425	1	712.509	110.577	146.117	2.631	16.2321	62.0095	162.72	1.9146	-0.0179058	high
TCGA-JL-A3YX-01A-11R-A22U-07	0.964384	0	732.236	226.183	90.2861	23.9263	29.8023	39.1576	21.8582	2.601	-0.0178951	high
TCGA-S3-A6ZH-01A-22R-A32P-07	1.75616	0	574.751	223.562	101.505	23.2161	34.9984	25.3545	28.3641	6.7414	-0.0177442	high
TCGA-AC-A5XU-01A-11R-A28M-07	1.24658	0	653.196	138.063	113.833	11.2613	31.2757	53.7198	40.5063	4.9093	-0.0169449	high
TCGA-A7-A4SB-01A-21R-A266-07	1.14521	0	435.903	145.75	38.6171	13.5686	16.9823	15.3829	6.4711	1.6941	-0.0168609	high
TCGA-AR-A5QP-01A-11R-A28M-07	3.24658	0	899.843	346.084	163.804	44.2933	74.5792	42.4932	19.3512	7.1833	-0.0163666	high
TCGA-AR-A24W-01A-11R-A169-07	4.24658	0	626.745	146.329	149.849	33.2267	34.5502	31.8173	6.2999	3.3229	-0.0163006	high
TCGA-A2-A3XV-01A-21R-A239-07	2.72877	0	411.666	127.676	91.409	0.2839	49.5092	19.9089	123.925	2.3587	-0.0159419	high
TCGA-E2-A15R-01A-11R-A115-07	4.74521	0	393.942	84.1616	29.5524	5.4956	4.3363	23.4464	9.1421	0.703	-0.015588	high
TCGA-A8-A07L-01A-11R-A00Z-07	2.67123	0	634.441	146.089	46.8357	0.9013	18.594	52.3571	41.0801	1.3661	-0.0150414	high
TCGA-EW-A2FW-01A-11R-A17B-07	1.8411	0	566.564	142.972	103.724	4.2188	32.5356	36.8411	60.0101	3.1634	-0.0149613	high
TCGA-B6-A0IA-01A-11R-A034-07	22.989	0	469.021	132.187	41.7906	69.2063	7.288	33.3624	6.2862	1.6163	-0.0147305	high
TCGA-B6-A0WT-01A-11R-A109-07	15.7233	0	911.33	201.497	49.6655	8.2764	27.8946	99.3928	30.5604	4.5588	-0.0144613	high
TCGA-A2-A0T7-01A-21R-A084-07	1.72877	0	1375.13	441.913	137.727	143.234	69.538	134.476	162.928	5.9748	-0.0143347	high
TCGA-AO-A12E-01A-11R-A10J-07	5.86849	0	1204.97	260.991	134.082	86.0992	25.6941	119.727	54.0984	2.6596	-0.0142697	high
TCGA-A8-A092-01A-11R-A00Z-07	2.58082	0	888.256	183.944	103.142	19.3147	25.4771	91.9148	114.291	3.1483	-0.0140567	high
TCGA-AC-A2BK-01A-11R-A21T-07	6.08767	0	273.73	53.9735	49.5207	0.313	21.0656	10.0934	15.2771	1.0933	-0.0139958	high
TCGA-D8-A27P-01A-11R-A16F-07	0.134247	0	674.329	109.508	83.1175	59.1238	23.1914	74.8736	28.4351	3.0403	-0.0138716	high
TCGA-BH-A8FY-01A-11R-A36F-07	0.808219	1	1098.31	349.336	287.157	9.1996	8.0413	21.9407	77.0952	0.9026	-0.013444	high
TCGA-A7-A13E-01B-06R-A277-07	1.68219	1	242.442	108.736	15.5128	20.7762	35.8073	23.4446	9.6791	6.6641	-0.0130389	high
TCGA-A2-A0CT-01A-31R-A056-07	6.27123	0	523.629	118.848	125.896	4.9874	11.337	23.9845	47.2977	1.5795	-0.0128324	high
TCGA-A1-A0SM-01A-11R-A084-07	0.663014	0	1330.94	304.618	127.032	17.8745	15.872	121.194	67.9807	1.4135	-0.0127388	high
TCGA-E9-A295-01A-11R-A16F-07	1.0274	0	745.233	267.563	65.5432	12.7113	42.8275	62.1904	41.7956	7.1634	-0.0127375	high
TCGA-AR-A1AV-01A-21R-A12P-07	5.10685	0	777.729	178.814	68.1515	34.6072	12.9826	69.8611	43.759	1.06	-0.0126819	high
TCGA-A7-A26H-01A-11R-A169-07	1.98356	0	1032.82	350.688	89.0672	65.4162	54.6498	95.4816	86.4571	6.5055	-0.012469	high
TCGA-E2-A14T-01A-11R-A115-07	6.33151	0	796.142	496.349	154.692	293.391	36.0629	29.9881	106.578	7.4038	-0.0120595	high
TCGA-AO-A03N-01B-11R-A10J-07	5.56438	0	536.262	125.275	7.3333	2.9013	10.8236	56.153	18.8843	2.4773	-0.011975	high
TCGA-A1-A0SO-01A-22R-A084-07	2.33425	0	400.852	191.929	27.6397	19.8055	22.4109	14.3691	20.1989	3.2202	-0.0118266	high
TCGA-BH-A0H0-01A-11R-A056-07	1.26301	0	557.557	206.838	99.6073	3.0348	18.8983	15.3388	8.0195	2.9893	-0.0117186	high
TCGA-D8-A1XV-01A-11R-A14M-07	1.26301	0	250.46	66.8873	24.5809	47.5042	4.5282	14.7981	6.4845	0.6493	-0.0111423	high
TCGA-BH-A0H6-01A-21R-A056-07	2.04658	0	773.206	176.924	56.7169	5.4198	13.0638	68.7299	18.0494	1.228	-0.011063	high
TCGA-BH-A0B1-01A-12R-A056-07	3.14521	0	565.719	249.123	45.0203	21.846	48.8793	26.5183	24.2155	2.8435	-0.0108919	high
TCGA-PE-A5DC-01A-12R-A27Q-07	3.91781	1	565.897	215.112	145.069	110.5	68.5923	32.7914	41.2768	4.7451	-0.0106911	high
TCGA-E9-A1R7-01A-11R-A14M-07	4.01918	0	296.136	76.489	17.7345	2.9489	15.45	20.0552	5.4024	1.1202	-0.0102404	high
TCGA-E2-A572-01A-13R-A31O-07	3.30959	0	435.016	125.917	125.101	3.1988	23.6402	12.3083	25.1886	2.6367	-0.0101424	high
TCGA-B6-A1KC-01B-11R-A157-07	3.63288	0	429.462	126.665	57.4346	0.2022	10.435	23.2452	22.2937	1.435	-0.00938231	high
TCGA-A7-A0CD-01A-11R-A00Z-07	3.19178	0	512.215	155.718	83.451	2.0617	20.7193	25.737	19.7372	1.7855	-0.00922449	high
TCGA-D8-A1XA-01A-11R-A14D-07	2.29863	0	1097.86	446.11	98.4946	14.5152	26.5049	56.9083	48.137	3.1067	-0.0090751	high
TCGA-BH-A1FG-01A-11R-A13Q-07	1.58082	1	536.406	194.752	61.6176	16.1426	25.5103	28.0246	14.6522	2.0823	-0.00898289	high
TCGA-AN-A041-01A-11R-A034-07	0.0191781	0	779.011	164.375	42.5954	4.7687	21.064	88.7712	21.5476	3.3778	-0.00894724	high
TCGA-BH-A0BS-01A-11R-A12P-07	7.15616	0	505.789	129.988	45.7611	5.9203	11.104	41.8027	34.2717	1.4149	-0.00886177	high
TCGA-E2-A1IN-01A-11R-A13Q-07	1.84932	0	1198.39	350.612	89.0585	6.2383	12.8365	101.106	54.3737	2.6124	-0.00864936	high
TCGA-OL-A5RZ-01A-11R-A28M-07	1.86027	0	386.477	124.661	80.203	12.44	17.0124	14.1579	36.6255	1.1172	-0.00833722	high
TCGA-B6-A0IB-01A-11R-A034-07	10.7973	1	332.844	133.511	17.1465	1.2675	13.9625	18.2652	28.5575	1.5791	-0.00771141	high
TCGA-A2-A0YC-01A-11R-A109-07	2.71233	0	1143.9	402.089	140.423	19.373	48.1263	80.9062	61.9848	5.2779	-0.00746067	high
TCGA-E2-A1IL-01A-11R-A14D-07	0.323288	0	765.786	278.919	78.4512	27.9378	31.6048	46.4303	16.8172	2.1276	-0.00723812	high
TCGA-3C-AAAU-01A-11R-A41B-07	11.0877	0	411.608	65.7436	66.9805	5.7361	9.9197	43.7539	44.2365	2.3055	-0.00720515	high
TCGA-GM-A2DK-01A-21R-A180-07	7.24658	0	1143.75	729.763	159.328	96.4706	58.8392	35.7183	150.012	13.1574	-0.00687944	high
TCGA-AC-A2FM-01A-11R-A19W-07	2.16986	1	424.658	134.959	80.0935	5.1307	26.6493	20.0363	8.8354	1.8974	-0.00681624	high
TCGA-BH-A208-01A-11R-A157-07	4.81918	1	1158.07	313.234	61.899	17.1743	48.1351	137.207	82.3686	6.7733	-0.00647765	high
TCGA-E9-A24A-01A-11R-A169-07	2.04658	0	2338.15	619.433	219.206	8.4481	36.6432	224.326	137.312	5.802	-0.00633616	high
TCGA-B6-A0I8-01A-11R-A034-07	2.05205	1	437.712	136.418	36.9851	53.6399	7.7267	36.2046	25.7999	0.7785	-0.00630055	high
TCGA-D8-A147-01A-11R-A115-07	1.6	0	1115.7	524.502	164.19	103.66	161.11	81.4599	22.5787	12.6075	-0.00609636	high
TCGA-A8-A09I-01A-22R-A034-07	3.75616	0	1871.01	837.618	117.11	8.9053	142.031	121.904	73.3809	9.3277	-0.00592041	high
TCGA-B6-A0IG-01A-11R-A034-07	12.2082	1	393.691	78.2947	65.0248	49.1465	52.7975	53.739	28.9295	4.0269	-0.00572076	high
TCGA-EW-A6SC-01A-12R-A32P-07	2.60822	0	1163.28	281.532	160.927	15.2669	39.0154	120.439	48.4254	7.2176	-0.00496131	high
TCGA-AR-A24U-01A-11R-A169-07	8.56986	0	1350.18	723.638	146.886	88.7057	127.417	97.3916	42.7723	19.4245	-0.00471423	high
TCGA-AQ-A04L-01B-21R-A10J-07	10.8411	0	871.752	303.867	75.5899	36.8499	10.379	69.0558	71.4581	2.2041	-0.0041297	high
TCGA-OL-A6VO-01A-12R-A33J-07	2.35068	0	438.87	215.139	164.209	124.773	102.598	35.925	81.8848	8.1081	-0.00391611	high
TCGA-AC-A62Y-01A-11R-A29R-07	1.45205	0	1140.4	433.765	211.869	170.716	70.5011	99.8341	103.442	9.1742	-0.0031035	high
TCGA-B6-A1KN-01A-11R-A13Q-07	11.5973	0	650.247	288.33	67.1521	50.1411	64.2703	52.1052	52.8561	4.913	-0.00270664	high
TCGA-BH-A18K-01A-11R-A12D-07	7.56986	1	1048.5	209.87	81.9769	9.5481	23.8842	135.239	65.8024	5.1482	-0.00268096	high
TCGA-C8-A12Y-01A-11R-A12D-07	4.04384	0	1031.1	438.607	81.7403	34.9625	53.1673	88.5957	89.0116	8.2156	-0.00256058	high
TCGA-AC-A3OD-01A-11R-A21T-07	1.23562	0	150.341	45.4595	32.2272	13.8906	19.7279	10.5453	19.1653	0.4596	-0.00212851	high
TCGA-AC-A4ZE-01A-11R-A41B-07	2.43836	0	761.018	307.177	135.91	2.4688	53.3579	29.3444	8.804	2.5719	-0.00199327	high
TCGA-AN-A0FK-01A-11R-A034-07	0.583562	0	637.838	301.986	53.0067	21.163	26.1782	38.9878	40.6589	3.8035	-0.00136604	high
TCGA-A2-A1FV-01A-11R-A13Q-07	1.95616	0	295.079	132.919	19.6889	11.3408	5.9497	17.3762	14.4171	1.1367	-0.0011234	high
TCGA-A7-A13G-01A-11R-A13Q-07	1.96712	0	70.1944	5.292	11.7785	0.5225	0.7535	7.546	5.5224	0.0303	-0.00104914	high
TCGA-AN-A0FZ-01A-11R-A034-07	0.0273973	0	569.047	198.892	48.6823	2.0771	9.5924	39.5579	19.2135	0.7992	-0.000883902	high
TCGA-E2-A14W-01A-11R-A12D-07	2.66849	0	565.388	187.175	44.6132	4.5546	5.483	47.0268	20.7584	1.6514	-0.000510377	high
TCGA-A2-A0EU-01A-22R-A056-07	2.85753	0	471.16	92.4503	58.1828	5.612	38.5717	60.8099	12.5381	3.0424	-4.80327e-05	high
TCGA-BH-A1F8-01A-11R-A13Q-07	0.00273973	1	524.96	290.741	43.1483	6.7134	104.725	29.779	25.3821	3.9075	-1.77716e-05	high
TCGA-OL-A66O-01A-11R-A31O-07	1.44658	0	258.921	137.455	53.4831	4.5141	21.0105	14.8788	51.7677	3.1812	0.000291434	high
TCGA-AR-A0U4-01A-11R-A109-07	8.93425	0	2446.56	381.39	893.482	1113.19	587.858	391.823	156.31	19.633	0.000321096	high
TCGA-E9-A1RE-01A-11R-A157-07	3.88767	0	260.165	97.1612	30.4264	6.4194	25.5412	29.7742	12.6414	3.365	0.000611131	high
TCGA-E2-A15J-01A-11R-A12P-07	4.49315	0	545.913	91.3825	98.935	2.7457	15.8751	58.887	35.5916	1.1227	0.00130301	high
TCGA-E2-A1IE-01A-11R-A13Q-07	6.47123	0	265.112	98.321	38.9035	6.7155	14.7549	20.3166	23.1981	0.9298	0.0013412	high
TCGA-BH-A0BR-01A-21R-A115-07	6.38356	0	1856.4	292.367	220.876	45.9062	58.2667	252.924	112.628	8.5529	0.00137466	high
TCGA-E9-A1R6-01A-11R-A14D-07	0.928767	0	871.409	355.221	81.0821	2.6633	13.7477	50.7763	19.2252	2.1107	0.00151987	high
TCGA-E2-A155-01A-11R-A12D-07	1.75342	0	265.735	101.633	25.9737	2.2614	15.6661	25.9361	16.9061	1.8246	0.0020383	high
TCGA-A7-A26J-01B-02R-A277-07	1.71781	0	264.828	67.5102	21.265	6.5592	21.4799	35.062	20.3759	0.9023	0.00247426	high
TCGA-A8-A09T-01A-11R-A00Z-07	1.5863	0	1696.75	477.886	170.179	12.3174	26.1287	149.839	20.2949	3.0951	0.00258925	high
TCGA-C8-A12X-01A-11R-A115-07	1.05479	0	770.774	265.656	130.788	5.4538	47.1831	52.0394	27.9486	2.5192	0.00268592	high
TCGA-OL-A66J-01A-11R-A29R-07	5.46849	0	614.255	294.609	147.221	87.0789	36.5985	31.8926	39.2579	4.4875	0.00409158	high
TCGA-D8-A27R-01A-11R-A16F-07	0.841096	0	1147.84	682.188	173.136	17.7308	123.217	41.3491	125.227	9.7486	0.00449353	high
TCGA-E9-A22B-01A-11R-A157-07	3.19726	0	733.626	285.469	118.254	15.4416	54.467	61.2712	81.9328	4.4697	0.00500167	high
TCGA-C8-A27A-01A-11R-A169-07	2.04658	0	361.606	109.86	34.3425	2.3711	24.8139	57.2227	43.0531	4.5099	0.00560031	high
TCGA-S3-AA12-01A-11R-A41B-07	1.5726	0	549.74	213.15	95.4335	1.5625	12.1156	35.6714	18.5726	2.5051	0.0058636	high
TCGA-C8-A12P-01A-11R-A115-07	0.980822	0	862.428	397.148	65.6044	10.7899	48.0837	75.6996	110.665	5.8557	0.0061795	high
TCGA-BH-A18N-01A-11R-A12D-07	1.28219	1	875.792	311.713	121.055	3.2781	13.5303	58.1597	20.6094	1.6131	0.00627427	high
TCGA-E2-A15T-01A-11R-A115-07	4.28219	0	356.415	151.222	76.23	17.8462	11.1939	26.9312	45.8447	2.0038	0.00641966	high
TCGA-D8-A1XR-01A-11R-A14M-07	1.32055	0	721.746	207.949	91.5763	5.4106	12.1386	73.1069	15.0975	3.1906	0.00685983	high
TCGA-AO-A12C-01A-11R-A10J-07	6.49863	0	525.474	139.126	41.4582	42.4584	13.6877	68.9206	28.8566	0.9861	0.007464	high
TCGA-BH-A0AY-01A-21R-A00Z-07	2.12877	0	1328.95	764.529	104.885	49.5411	92.4581	84.0369	127.978	12.2146	0.00770227	high
TCGA-AN-A0XL-01A-11R-A10J-07	0.446575	0	935.631	356.604	103.516	9.5371	40.5187	68.5817	25.7156	2.1175	0.0077632	high
TCGA-B6-A0WW-01A-11R-A109-07	1.52877	1	700.794	328.785	61.3148	4.2715	40.17	53.1412	37.5657	4.1709	0.00776464	high
TCGA-S3-AA11-01A-31R-A41B-07	1.15342	0	403.313	241.729	41.9071	59.7123	11.623	29.2807	67.7031	2.1151	0.00780877	high
TCGA-A2-A25B-01A-11R-A169-07	3.53699	0	793.152	152.175	87.5773	4.7624	49.0588	121.293	51.4463	5.9358	0.00799838	high
TCGA-B6-A0X5-01A-21R-A109-07	5.74521	1	435.8	203.667	118.517	6.0796	9.5744	18.2654	75.2287	1.0168	0.00989183	high
TCGA-BH-A18J-01A-11R-A12D-07	1.67671	1	1182.56	390.366	137.752	26.8324	11.4156	102.455	52.6694	2.5529	0.0102221	high
TCGA-AR-A0TY-01A-12R-A115-07	4.65479	1	421.346	220.293	57.2309	12.1936	12.7312	25.9494	18.3644	1.7524	0.0109476	high
TCGA-A8-A06Y-01A-21R-A00Z-07	2.16712	0	464.241	230.18	81.0108	7.699	10.6615	19.3169	14.9102	0.5563	0.0110414	high
TCGA-E2-A106-01A-11R-A10J-07	6.96164	0	303.195	78.5913	164.87	9.039	14.4109	15.5971	26.4801	1.3123	0.011181	high
TCGA-BH-A0E7-01A-11R-A034-07	3.73425	0	685.303	169.55	55.2557	2.4794	3.8418	82.9116	9.9898	1.0433	0.011276	high
TCGA-JL-A3YW-01A-12R-A239-07	0.986301	0	2602.15	678.697	269.487	112.885	183.84	309.242	96.5999	11.3767	0.011345	high
TCGA-A1-A0SH-01A-11R-A084-07	3.93699	0	1294.12	276.139	114.503	42.2253	21.3168	163.862	24.2038	3.062	0.0116198	high
TCGA-BH-A0E2-01A-11R-A056-07	1.19178	0	799.058	88.3839	81.7538	22.4543	127.564	157.799	44.0906	6.653	0.0118578	high
TCGA-A7-A0DC-01A-11R-A00Z-07	2.48219	0	14.5289	9.5726	9.7057	2.9404	0.5928	14.8248	2.8319	0.033	0.0121608	high
TCGA-E2-A14O-01A-31R-A115-07	3.72329	0	459.139	259.06	29.5276	26.092	59.6544	52.0326	44.5031	4.8722	0.0128471	high
TCGA-EW-A6SA-01A-21R-A32P-07	1.39726	0	115.096	74.4495	36.3965	2.3324	6.8486	14.7381	19.9588	0.7732	0.0133762	high
TCGA-D8-A1X7-01A-11R-A14M-07	1.39452	0	664.548	268.515	103.494	106.54	19.8217	60.9431	21.5443	1.6821	0.0134788	high
TCGA-A2-A04U-01A-11R-A115-07	7.27123	0	482.989	296.016	66.8508	206.727	17.6736	48.4286	41.7402	2.2406	0.0142811	high
TCGA-E9-A1N3-01A-12R-A157-07	2.90137	0	316.695	120.169	79.5676	1.0734	10.2582	29.853	26.1256	0.9172	0.0143577	high
TCGA-D8-A1XF-01A-11R-A14D-07	1.26849	0	304.447	145.733	46.3558	9.2273	10.1684	33.334	14.7994	2.0902	0.0143667	high
TCGA-A1-A0SJ-01A-11R-A084-07	1.13973	0	553.618	99.0305	61.8097	50.0721	39.8277	103.698	23.7658	4.0629	0.0145653	high
TCGA-A7-A26E-01A-11R-A277-07	2.6137	0	187.714	90.3467	36.1289	4.5103	8.82	22.9352	15.7792	0.1148	0.0147955	high
TCGA-AR-A5QN-01A-12R-A28M-07	2.77534	0	786.936	439.388	102.131	10.9604	62.178	35.8036	23.7681	3.5191	0.0148031	high
TCGA-A2-A0ER-01A-21R-A034-07	6.2	0	655.703	258.434	80.7776	13.5474	28.5592	61.945	24.5277	2.52	0.0149366	high
TCGA-B6-A0RL-01A-11R-A084-07	6.76438	1	184.99	143.972	32.3077	3.2018	3.6511	13.5368	35.568	0.9915	0.0149557	high
TCGA-E2-A15E-01A-11R-A12D-07	1.72603	0	662.981	223.82	70.6599	65.568	17.2768	78.02	15.3624	1.8564	0.0150327	high
TCGA-A8-A09C-01A-11R-A00Z-07	0.0849315	0	396.083	163.474	38.8729	6.81	11.7579	49.0978	25.4204	2.1223	0.0152414	high
TCGA-BH-A1EW-01A-11R-A137-07	4.6411	1	1031.09	554.916	120.484	73.0654	100.848	79.5148	21.0309	10.1206	0.0153701	high
TCGA-A2-A0YT-01A-11R-A109-07	1.98082	1	685.082	357.745	134.836	27.4148	53.3224	32.3446	36.2436	2.4627	0.0161336	high
TCGA-A2-A04V-01A-21R-A034-07	5.26027	1	657.952	168.361	92.3986	11.6042	36.6492	95.8027	42.9918	4.3969	0.0164	high
TCGA-BH-A0W4-01A-11R-A109-07	2.07945	0	701.521	185.858	57.1833	252.779	26.9367	129.638	30.0083	2.2225	0.0166811	high
TCGA-AN-A0FJ-01A-11R-A00Z-07	0.663014	0	599.859	278.046	95.9154	50.777	50.1597	58.3968	23.4008	4.2456	0.0169816	high
TCGA-E2-A1LK-01A-21R-A14D-07	0.728767	1	353.201	44.7235	162.955	36.0454	53.9509	62.6736	46.7731	4.2997	0.016984	high
TCGA-A2-A0CY-01A-12R-A034-07	4.58356	0	76.3299	56.0141	27.0918	56.4476	5.2324	28.3095	21.0307	0.8545	0.0175205	high
TCGA-E2-A153-01A-12R-A12D-07	1.93699	0	2899.65	848.613	264.454	56.8771	25.6428	267.173	24.9804	3.3491	0.0179734	high
TCGA-A1-A0SB-01A-11R-A144-07	0.709589	0	343.997	112.978	122.139	25.4885	5.0507	28.5417	2.6863	0.1892	0.0182126	high
TCGA-A8-A08P-01A-11R-A00Z-07	2.58356	0	1765.97	861.504	157.839	45.0811	201.86	180.121	195.161	19.5819	0.0183472	high
TCGA-AO-A0J7-01A-11R-A034-07	1.69315	0	521.478	266.699	37.4892	16.449	11.8588	48.656	41.908	1.3512	0.0190224	high
TCGA-D8-A27W-01A-11R-A16F-07	1.02192	0	819.171	541.481	124.408	14.1463	82.6674	31.6399	78.0472	6.272	0.0190958	high
TCGA-E2-A10E-01A-21R-A10J-07	2.36986	0	955.061	453.56	55.2044	22.0007	53.1102	87.0864	24.3653	5.1365	0.0192994	high
TCGA-BH-A0HX-01A-21R-A056-07	2.27123	0	700.157	282.811	91.4978	24.2062	47.5907	80.7963	37.0066	5.1432	0.0195141	high
TCGA-BH-A1FJ-01A-11R-A13Q-07	5.27945	1	366.765	186.175	63.8596	6.5909	8.9593	30.7864	16.4129	0.7536	0.0197059	high
TCGA-D8-A1JU-01A-11R-A13Q-07	1.22466	0	1944.8	706.178	308.24	13.4266	87.2299	137.95	39.3806	6.2259	0.0197792	high
TCGA-5T-A9QA-01A-11R-A41B-07	0.830137	0	489.744	240.993	95.4295	3.5183	12.7608	38.8934	53.9059	2.1078	0.0199409	high
TCGA-E2-A14Y-01A-21R-A12D-07	5.77808	0	466.988	105.016	110.382	48.5436	63.8405	90.4018	25.7657	5.9149	0.0200794	high
TCGA-E2-A15S-01A-11R-A115-07	1.1726	0	202.526	129.091	41.9678	18.5168	15.3571	29.3478	17.498	1.424	0.0210892	high
TCGA-E2-A105-01A-11R-A10J-07	3.58356	0	392.349	329.387	41.4774	58.2854	17.7751	24.8102	47.1256	3.6049	0.021125	high
TCGA-AR-A250-01A-31R-A169-07	7.41644	0	1347.75	567.133	106.659	15.7837	49.0983	134.559	100.266	8.3466	0.0212248	high
TCGA-A8-A0AB-01A-11R-A034-07	1.41918	0	318.616	178.636	40.1545	31.9735	5.9987	35.0682	18.8521	0.5658	0.0212485	high
TCGA-AQ-A54N-01A-11R-A266-07	0.213699	0	540.346	413.095	148.474	148.791	28.1909	13.7132	67.3476	3.0492	0.0212565	high
TCGA-B6-A0RG-01A-11R-A056-07	5.70411	0	274.237	132.823	35.9504	11.5604	44.0907	45.1332	15.1045	1.623	0.0213247	high
TCGA-B6-A1KI-01A-11R-A14M-07	6.12603	0	288.319	189.584	53.4935	1.6242	14.3496	21.2618	5.7443	1.2427	0.021464	high
TCGA-EW-A6S9-01A-22R-A33J-07	1.26849	0	861.408	232.131	94.0939	9.2956	23.8405	115.782	61.5297	2.7693	0.0215541	high
TCGA-UU-A93S-01A-21R-A41B-07	0.317808	1	856.866	741.882	37.057	215.918	106.614	24.9672	61.4187	3.3346	0.021921	high
TCGA-BH-A0HY-01A-11R-A056-07	4.23288	0	322.851	178.934	19.3209	4.1617	70.1821	46.4144	13.2171	1.3945	0.0219416	high
TCGA-D8-A1JS-01A-11R-A13Q-07	1.01644	0	541.116	310.343	102.784	1.2731	9.5685	19.7238	13.0429	0.7563	0.0219853	high
TCGA-E2-A1BC-01A-11R-A12P-07	1.3726	0	547.395	287.18	45.4333	5.8322	20.2498	49.2588	23.2673	1.9176	0.0221558	high
TCGA-A2-A3KD-01A-12R-A213-07	3.30411	0	683.606	352.473	222.526	184.952	27.7673	38.5082	17.7516	2.9963	0.0227947	high
TCGA-AR-A24K-01A-11R-A169-07	4.2411	0	378.65	164.248	43.9033	1.6161	7.2514	51.0457	19.7298	1.5384	0.0229497	high
TCGA-D8-A27F-01A-11R-A16F-07	1.33699	0	430.218	275.018	176.007	869.987	37.3488	118.089	10.5687	3.033	0.0237595	high
TCGA-AR-A24H-01A-11R-A169-07	13.4082	0	803.011	590.483	126.093	22.0701	74.5951	47.5934	144.324	11.1788	0.0243322	high
TCGA-AO-A1KO-01A-31R-A13Q-07	1.70411	0	434.385	131.643	265.127	45.8627	35.1178	28.8862	9.7708	3.0796	0.0250638	high
TCGA-AR-A1AY-01A-21R-A12P-07	2.81096	0	400.939	80.2069	90.9711	97.8892	32.0693	87.1715	18.8459	2.3701	0.025216	high
TCGA-A7-A0D9-01A-31R-A056-07	3.12055	0	319.217	178.263	57.3362	6.0649	14.9919	35.7337	16.1471	1.2093	0.0252346	high
TCGA-GM-A2DM-01A-11R-A180-07	8.83836	0	1503.98	354.165	331.361	10.5818	38.4909	151.001	66.8286	4.6665	0.0256488	high
TCGA-AC-A7VB-01A-11R-A352-07	0.684932	0	212.391	119.42	112.136	3.1011	15.2909	17.2791	9.5427	0.4983	0.0269102	high
TCGA-BH-A0E1-01A-11R-A056-07	1.30685	0	444.552	221.096	90.2208	11.4607	16.0641	48.2184	16.4362	3.0459	0.0271669	high
TCGA-A8-A076-01A-21R-A00Z-07	4.49863	0	904.252	317.525	78.9481	23.3741	24.3013	122.421	121.829	3.4733	0.0272408	high
TCGA-A7-A0DB-01A-11R-A277-07	2.7589	0	373.01	229.333	63.6523	43.7321	5.6346	40.0679	83.3432	0.0856	0.0276289	high
TCGA-A7-A26J-01A-11R-A169-07	1.71781	0	635.14	350.14	60.9576	28.9664	22.6838	65.2377	49.1321	4.0997	0.0276788	high
TCGA-A7-A13F-01A-11R-A12P-07	2.09589	0	1072.46	470.789	168.125	39.7034	13.7931	77.3737	80.8694	1.4882	0.0278549	high
TCGA-B6-A0RE-01A-11R-A056-07	21.3068	0	648.144	331.778	72.4362	115.162	25.413	87.5953	40.5088	5.7749	0.0283987	high
TCGA-AR-A1AU-01A-11R-A12P-07	7.85753	0	702.821	366.926	118.423	71.965	30.721	56.6689	27.1421	2.3871	0.0285146	high
TCGA-AN-A04D-01A-21R-A034-07	0.142466	0	227.18	232.582	55.6161	63.2603	10.4213	18.9793	31.4386	1.5189	0.0285626	high
TCGA-B6-A40C-01A-11R-A239-07	5.92877	0	968.46	381.313	141.372	44.8187	46.1715	103.305	29.3485	5.1584	0.028817	high
TCGA-AR-A251-01A-12R-A169-07	8.30137	0	472.657	272.114	95.8266	118.133	70.3578	68.5062	21.4714	5.4914	0.0289806	high
TCGA-D8-A13Y-01A-11R-A115-07	4.73425	0	566.231	301.542	45.5289	3.0899	2.725	56.9073	72.1874	0.5972	0.0293655	high
TCGA-AR-A24L-01A-11R-A169-07	7.85205	1	510.567	226.71	65.247	12.683	31.041	71.5435	52.1754	2.4856	0.0296303	high
TCGA-LQ-A4E4-01A-11R-A266-07	2.32603	0	403.753	262.649	109.696	4.4817	10.8878	19.6062	22.3225	1.056	0.0297048	high
TCGA-A8-A084-01A-21R-A00Z-07	1.25479	0	595.379	203.501	36.3214	17.8407	51.3676	94.3356	29.1637	0.6873	0.0299139	high
TCGA-A7-A0DC-01B-04R-A22O-07	2.48219	0	150.99	56.8019	20.6223	5.5229	6.0635	52.5235	3.9593	1.0977	0.029972	high
TCGA-E9-A1N8-01A-11R-A144-07	2.84658	0	372.616	196.01	70.141	32.3619	19.2783	49.4813	14.881	1.7036	0.0302678	high
TCGA-A8-A097-01A-11R-A034-07	1	0	1175.95	416.932	114.013	56.5997	38.6464	147.602	32.2983	6.7585	0.0307432	high
TCGA-D8-A1JT-01A-31R-A13Q-07	1.10959	0	419.043	256.094	149.846	27.7272	68.786	43.7343	33.9093	5.8949	0.0315863	high
TCGA-B6-A0I6-01A-11R-A034-07	2.71507	1	683.556	199.446	118.363	151.81	19.9306	120.39	32.8077	4.048	0.0316492	high
TCGA-AR-A1AH-01A-11R-A12D-07	10.4301	0	271.297	197.811	46.9653	91.0155	17.9388	47.6967	28.0786	1.6813	0.0317624	high
TCGA-A7-A0DB-01C-02R-A277-07	2.7589	0	330.004	211.852	19.7367	1.0425	3.2483	46.3382	21.0431	1.1997	0.032224	high
TCGA-E9-A244-01A-11R-A169-07	0.0575342	0	349.503	221.928	56.8244	177.748	48.1818	84.7706	44.5219	5.5673	0.033198	high
TCGA-B6-A0WV-01A-11R-A109-07	6.62192	1	431.936	111.427	21.1019	24.0989	12.6903	95.7641	18.0285	0.6103	0.0338488	high
TCGA-C8-A273-01A-11R-A16F-07	1.40548	0	657.628	330.746	92.899	10.8906	29.2502	76.7104	82.209	3.9527	0.0343522	high
TCGA-EW-A1OX-01A-11R-A144-07	2.49589	0	84.4599	129.368	42.2495	0.8099	4.4859	17.1627	5.67	0.2159	0.0345464	high
TCGA-D8-A1XZ-01A-11R-A14M-07	1.27671	0	1051.05	464.923	86.5129	35.7502	58.0657	130.685	51.6865	8.1884	0.0347591	high
TCGA-LL-A5YM-01A-11R-A28M-07	1.07945	0	699.145	413.797	237.353	5.4123	45.2767	33.5606	121.14	5.0431	0.0349059	high
TCGA-B6-A0X4-01A-11R-A109-07	2.35616	1	310.487	142.404	105.057	1.7481	4.5755	43.9311	11.7005	1.3135	0.0353019	high
TCGA-A2-A0D1-01A-11R-A034-07	2.87945	0	207.623	234.623	19.4661	2.2326	32.7018	31.0374	33.47	2.4281	0.0354367	high
TCGA-E9-A247-01A-11R-A169-07	3.24932	0	317.996	191.213	29.1777	54.9017	12.8502	68.5906	27.432	3.3776	0.0354533	high
TCGA-BH-A1FD-01A-11R-A13Q-07	2.76438	1	1067.97	398.317	104.314	27.3592	32.9341	132.607	31.5705	5.3436	0.035505	high
TCGA-A2-A0T3-01A-21R-A115-07	4.15342	0	287.879	226.456	33.8137	11.8489	35.0979	46.2471	28.2735	2.2784	0.036794	high
TCGA-BH-A0DZ-01A-11R-A00Z-07	1.35616	0	1484.55	412.348	164.155	14.5276	71.2011	198.895	52.4806	6.632	0.0369522	high
TCGA-A2-A3XW-01A-11R-A239-07	4.69041	0	1890.46	643.896	248.841	9.9309	82.044	195.142	28.1397	9.5386	0.0375559	high
TCGA-A8-A075-01A-11R-A084-07	1.41918	0	1550.21	539.197	169.725	16.3465	81.4383	208.201	85.6534	14.2932	0.037611	high
TCGA-D8-A1XD-01A-11R-A14D-07	1.43014	0	383.945	153.713	47.5618	12.1931	5.2047	72.4041	10.907	1.019	0.0377566	high
TCGA-A7-A26J-01A-11R-A277-07	1.71781	0	122.323	150.713	29.168	6.5611	7.7413	29.6959	27.7297	0.1074	0.0384233	high
TCGA-AR-A1AS-01A-11R-A12P-07	3.15068	0	2081.32	841.245	220.469	15.7152	4.5322	147.992	51.1751	1.023	0.0384496	high
TCGA-E9-A54X-01A-11R-A266-07	1.99178	0	262.897	249.802	67.0958	10.3887	4.3319	16.8174	4.3835	0.4308	0.0385975	high
TCGA-BH-A0HW-01A-11R-A034-07	4.27671	0	147.463	170.585	40.4327	1.0784	10.8692	28.0361	26.0313	0.6276	0.039113	high
TCGA-A2-A0YM-01A-11R-A109-07	2.64384	0	1207.28	367.96	348.162	124.469	266.975	156.147	55.7384	8.6658	0.0391245	high
TCGA-A7-A0CH-01A-21R-A00Z-07	2.95616	0	630.212	295.704	57.2188	22.1928	23.4464	87.0853	9.6501	2.8199	0.039844	high
TCGA-A8-A08G-01A-11R-A00Z-07	1.66301	0	1179.23	699.816	193.974	20.1204	83.8058	63.3762	66.8807	6.3293	0.0404407	high
TCGA-A7-A0CE-01A-11R-A00Z-07	2.94247	0	544.193	161.332	101.575	384.523	115.726	157.135	22.7946	3.1488	0.0408203	high
TCGA-A8-A06R-01A-11R-A00Z-07	1.49863	0	795.776	227.449	111.515	17.8963	46.0588	145.222	37.2	6.9284	0.042562	high
TCGA-A8-A09E-01A-11R-A00Z-07	4.08767	0	372.793	330.916	59.0774	15.037	19.8929	31.5985	39.8519	1.4688	0.0428839	high
TCGA-EW-A2FR-01A-11R-A21T-07	4.58356	0	918.272	107.734	94.0123	35.0879	58.7481	201.797	69.6011	3.9164	0.0433951	high
TCGA-AO-A12B-01A-11R-A10J-07	8.18904	0	464.611	344.58	140.192	44.7715	22.0115	29.1177	11.7619	2.4969	0.0434747	high
TCGA-AN-A0FY-01A-11R-A034-07	0.0273973	0	661.887	292.014	73.0755	31.4311	25.4677	105.73	58.9519	3.9285	0.0436421	high
TCGA-A2-A0D4-01A-11R-A00Z-07	2.10137	0	282.844	198.985	63.934	18.4179	12.1579	47.9429	15.6142	1.1582	0.0437139	high
TCGA-A1-A0SQ-01A-21R-A144-07	1.51781	0	818.082	443.04	257.697	4.4832	28.1362	32.7491	31.8877	2.3824	0.043982	high
TCGA-LL-A740-01A-21R-A32P-07	1.20822	0	791.259	294.675	138.429	24.7463	17.5174	119.824	42.2673	6.9467	0.0440166	high
TCGA-D8-A1XC-01A-11R-A14D-07	1.03288	1	502.794	433.686	101.088	120.068	5.0194	22.0703	9.0138	0.3029	0.0440584	high
TCGA-AC-A23G-01A-11R-A213-07	6.1589	0	2243.2	607.715	305.671	130.849	73.7721	280.97	68.5132	9.0473	0.0443414	high
TCGA-LL-A5YP-01A-21R-A28M-07	1.23288	0	1576.47	637.526	459.442	158.045	60.0643	109.376	51.3821	7.6585	0.0450338	high
TCGA-E2-A1L9-01A-11R-A13Q-07	1.63836	0	1529.01	367.403	155.398	47.8054	45.4377	242.504	104.906	7.0483	0.0454182	high
TCGA-BH-A0DQ-01A-11R-A084-07	0.268493	0	886.078	520.046	77.4753	47.609	42.1713	89.6476	46.65	4.719	0.0457593	high
TCGA-AN-A0XO-01A-11R-A109-07	1.0274	0	814.598	200.241	39.7733	67.8018	6.878	159.064	9.832	1.2993	0.0463661	high
TCGA-A2-A04R-01A-41R-A109-07	10.1616	0	216.523	177.87	27.2305	13.0507	9.4993	57.0497	39.8099	1.2731	0.0463732	high
TCGA-AO-A12F-01A-11R-A115-07	5.04658	0	279.842	176.878	96.1524	300.636	9.1863	87.409	24.4853	1.2935	0.0465221	high
TCGA-E9-A22A-01A-11R-A157-07	3.25753	0	1993.49	886.185	163.075	19.1849	181.496	251.756	108.469	23.4936	0.0469684	high
TCGA-BH-A0DL-01A-11R-A115-07	6.52329	0	1987.53	1295.95	552.468	261.405	134.611	61.9099	126.185	22.1012	0.0476134	high
TCGA-E2-A154-01A-11R-A115-07	1.61918	0	652.027	270.653	61.514	46.4831	9.0044	105.043	18.8966	1.3527	0.0477273	high
TCGA-E9-A2JS-01A-11R-A180-07	2.47671	1	596.175	421.019	80.3762	14.7447	26.7603	59.8673	54.898	4.0841	0.0477911	high
TCGA-BH-A0B4-01A-11R-A00Z-07	3.26301	0	839.7	583.437	73.0211	20.3449	66.603	76.3717	77.7181	6.522	0.0479232	high
TCGA-A8-A08O-01A-21R-A056-07	2.58356	0	320.247	183.351	53.2007	27.0094	14.932	73.8843	19.6918	2.2882	0.0481905	high
TCGA-A2-A04W-01A-31R-A115-07	8.49863	0	616.098	456.623	106.677	12.8846	26.6864	53.0467	57.5709	5.3199	0.0489843	high
TCGA-BH-A1EV-01A-11R-A137-07	1	1	685.968	336.892	78.7143	5.536	9.1587	85.6545	27.9088	1.2375	0.0493284	high
TCGA-A7-A6VX-01A-12R-A33J-07	0.868493	0	637.43	221.477	140.775	163.517	28.3806	120.37	41.2828	2.0692	0.0496075	high
TCGA-BH-A18L-01A-32R-A12D-07	2.22192	1	575.533	351.503	215.729	4.1237	32.724	39.3124	43.2	2.3462	0.0532133	high
TCGA-AN-A0FX-01A-11R-A034-07	0.0273973	0	457.238	284.775	105.217	321.472	28.1076	107.146	15.8996	3.2697	0.0533821	high
TCGA-E9-A1NA-01A-11R-A144-07	3.04658	0	1537.8	936.276	120.466	4.1568	43.6353	95.7631	180.949	3.6059	0.0537097	high
TCGA-C8-A3M8-01A-11R-A213-07	1.07945	0	398.053	263.329	71.3081	3.7435	18.3515	69.8165	64.4504	1.9401	0.0541206	high
TCGA-E2-A14V-01A-11R-A12D-07	2.85479	0	383.61	85.5379	41.3378	48.8293	24.0927	132.063	31.8995	3.1473	0.0543481	high
TCGA-BH-A201-01A-11R-A14M-07	2.34521	0	456.328	348.711	66.4664	236.224	21.9369	88.6919	38.4737	2.5414	0.0545004	high
TCGA-OL-A66H-01A-11R-A29R-07	2.22466	0	1619.7	486.259	526.842	16.5551	58.7949	135.992	51.9671	7.1986	0.0557675	high
TCGA-AN-A0FS-01A-11R-A034-07	0.575342	0	689.919	397.355	104.681	13.9784	17.271	74.0081	17.8685	1.3929	0.0565705	high
TCGA-E9-A5UO-01A-11R-A28M-07	2.15068	0	164.017	196.01	166.44	0.7092	13.7371	12.8061	8.7837	0.3457	0.0568321	high
TCGA-A7-A3RF-01A-11R-A22K-07	1.11781	0	413.448	268.001	196.276	5.2625	21.4696	35.3107	4.9545	1.5192	0.0568905	high
TCGA-D8-A1Y2-01A-11R-A157-07	1.1863	0	2608.95	1192.99	516.13	135.594	191.664	235.258	351.786	21.5044	0.0572147	high
TCGA-A2-A0T2-01A-11R-A084-07	0.69863	1	558.611	488.912	100.687	103.484	75.7624	56.7536	35.4008	4.0485	0.0581629	high
TCGA-A1-A0SK-01A-12R-A084-07	2.64932	1	113.515	93.319	32.164	1.7938	6.0141	73.4572	11.2329	1.3016	0.0592593	high
TCGA-A8-A07S-01A-11R-A034-07	0.665753	0	888.671	534.252	96.3603	33.2768	13.4504	83.1297	33.3976	1.6657	0.0597675	high
TCGA-A8-A06Z-01A-11R-A00Z-07	0.0849315	0	500.162	378.637	97.0899	1.3755	5.0023	50.4451	17.8195	1.8518	0.0598427	high
TCGA-D8-A1XB-01A-11R-A14D-07	1.51233	0	1507.91	625.762	89.8052	33.0984	13.5764	176.963	14.126	3.7387	0.0601303	high
TCGA-E9-A1RC-01A-11R-A157-07	3.35342	0	1204.64	362.204	176.926	34.4822	5.6747	161.877	18.7739	0.6684	0.0602527	high
TCGA-A7-A26I-01A-11R-A169-07	1.81096	0	73.0852	131.1	40.4633	16.1404	2.4812	53.8791	9.0782	0.1653	0.061632	high
[truncated: 132 more rows]

## Sheet: Table S5_DEGs Between High and 
Gene Symbol	Gene_symbol	baseMean	log2FoldChange	lfcSE	stat	pvalue	padj	regulate
[truncated: 465 more rows]

[truncated: 1 more sheets: Table S6_195 prognosis-related ]
